# Supplementary material for: Assessment of northern bobwhite survival and fitness in the West Gulf Coastal Plain ecoregion
Source: PLoS One. 2018 Jul 17;13(7):e0200544. doi: 10.1371/journal.pone.0200544 (PMC6049910; doi:10.1371/journal.pone.0200544)
Supplement: S1 File — (ZIP) [file pone.0200544.s001.zip]

Archive with 4 entries (4 files):
- Telemetry_data/2014 TELEMETRY SPREAD SHEET.xlsx
- Telemetry_data/FELSENTHAL TELEMETRY SPREADSHEET LONG.xlsx
- Telemetry_data/FELSENTHAL TELEMETRY SPREADSHEET SHORT.xlsx
- Telemetry_data/PENREARED MASTER SPREADSHEET.xlsx
