# Supplementary material for: Assessment of northern bobwhite survival and fitness in the West Gulf Coastal Plain ecoregion
Source: PLoS One. 2018 Jul 17;13(7):e0200544. doi: 10.1371/journal.pone.0200544 (PMC6049910; doi:10.1371/journal.pone.0200544)
Supplement: S1 File — (ZIP) [file pone.0200544.s001.zip › Telemetry_data/2014 TELEMETRY SPREAD SHEET.xlsx]

## Sheet: 73627-252
BAND	DATE	TIME	OBS.	XCORD	YCORD	BEARING	DISTANCE	DESCRIPTION
73627	2014-03-09	08:10:00	JWD	NA	NA	NA	NA	MORTALITY SIGNAL?
73627	2014-03-09	17:39:00	JWD	576056	3668614	0	0	MORT
	JUST FEATHERS FOR REMAINS
	UNDETERMINED?
	NO BITE MARKS
	NO BANDS
	BENEATH OAK TREE
	DOD = 3/8/2014
	RELEASED 3/8/2014
	NO COVEY GROUP?
	AVIAN PREDATORS IN AREA

## Sheet: 73629-172
BAND	DATE	TIME	OBS.	XCORD	YCORD	BEARING	DISTANCE	DESCRIPTION
73629	2014-03-10	10:04:00	JWD	576037	3668566	0	0	FLUSHED W/COVEY; EDGE FB/TREES
73629	2014-03-11	16:40:00	JWD	576034	3668626	216	30	W/COVEY
73629	2014-03-12	16:41:00	JWD	575940	3668420	227	5	W/COVEY
73629	2014-03-13	15:45:00	JWD	575949	3668609	18	10	W/COVEY
73629	2014-03-14	12:35:00	JWD	576088	3668630	0	0	FLUSHED W/COVEY; AT 1013
73629	2014-03-15	07:58:00	JWD	576004	3668609	327	10	W/COVEY; WSG
73629	2014-03-17	10:46:00	JWD	576083	3668216	0	0	BURIED ITSELF ALIVE UNDER BRUSH PILE
73629	2014-03-19	11:26:00	JWD	575994	3668615	0	0	JUST FRESHLY DEAD; BLEEDING FROM BACK; RACCOON ~20FT AWAY
			LIVE SIGNAL
			DOD 3/19/2014
			RACOON
			MAMMALIAN

## Sheet: 73631-063
BAND	DATE	TIME	OBS.	XCORD	YCORD	BEARING	DISTANCE	DESCRIPTION
73631	2014-03-10	10:04:00	JWD	576037	3668566	0	0	FLUSHED W/COVEY; EDGE FB/TREES
73631	2014-03-11	16:40:00	JWD	576034	3668626	216	30	W/COVEY
73631	2014-03-12	16:41:00	JWD	575940	3668420	227	5	W/COVEY
73631	2014-03-13	15:45:00	JWD	575949	3668609	18	10	W/COVEY
73631	2014-03-14	12:35:00	JWD	576088	3668630	0	0	FLUSHED W/COVEY; AT 1013
73631	2014-03-15	07:58:00	JWD	576004	3668609	327	10	W/COVEY; WSG
73631	2014-03-17	10:46:00	JWD	576083	3668216	0	0	W/COVEY; BURIED ITSELF ALIVE UNDER BRUSH PILE
73631	2014-03-19	10:52:00	JWD	576022	3668671	340	5	W/COVEY
73631	2014-03-20	11:36:00	JWD	575971	3668560	309	10	W/COVEY
73631	2014-03-21	16:51:00	JWD	576081	3668589	127	40	W/COVEY
73631	2014-03-23	17:30:00	JWD	576053	3668483	145	20	W/COVEY; CLEAR CUT
73631	2014-03-25	09:46:00	JWD	575968	3668598	0	0	FLUSHED W/COVEY
73631	2014-03-27	11:28:00	JWD	575801	3668705	329	50	W/COVEY
73631	2014-03-29	09:40:00	JWD	575672	3668570	317	5	W/COVEY
73631	2014-03-31	10:52:00	JWD	575667	3668578	0	0	MORT - PUFF
		DOD = 3/30/2014
		PUFF BALL OF FEATHERS

## Sheet: 73633-208
BAND	DATE	TIME	OBS.	XCORD	YCORD	BEARING	DISTANCE	DESCRIPTION
73633	2014-03-10	10:04:00	JWD	576037	3668566	0	0	FLUSHED W/COVEY; EDGE FB/TREES
73633	2014-03-11	16:40:00	JWD	576034	3668626	216	30	W/COVEY
73633	2014-03-12	16:41:00	JWD	575940	3668420	227	5	W/COVEY
73633	2014-03-13	15:45:00	JWD	575949	3668609	18	10	W/COVEY
73633	2014-03-14	12:35:00	JWD	576088	3668630	0	0	FLUSHED W/COVEY; AT 1013
73633	2014-03-15	07:58:00	JWD	576004	3668609	327	10	W/COVEY; WSG
73633	2014-03-17	10:46:00	JWD	576083	3668216	0	0	W/COVEY; BURIED ITSELF ALIVE UNDER BRUSH PILE
73633	2014-03-19	10:52:00	JWD	576022	3668671	340	5	W/COVEY
73633	2014-03-20	11:36:00	JWD	575971	3668560	309	10	W/COVEY
73633	2014-03-21	16:51:00	JWD	576081	3668589	127	40	W/COVEY
73633	2014-03-23	17:30:00	JWD	576053	3668483	145	20	W/COVEY; CLEAR CUT
73633	2014-03-25	09:46:00	JWD	575968	3668598	0	0	FLUSHED W/COVEY
73633	2014-03-27	11:28:00	JWD	575801	3668705	329	50	W/COVEY
73633	2014-03-29	09:40:00	JWD	575672	3668570	317	5	W/COVEY
73633	2014-03-31	16:42:00	JWD	575909	3668587	0	0	FLUSHED W/COVEY - 4 BIRDS
73633	2014-03-31	11:05:00	JWD	575885	3668587	291	15	W/109
73633	2014-04-02	17:02:00	JWD	576107	3668600	17	15
73633	2014-04-04	14:53:00	JWD	576088	3668630	0	0	NEAR TRAP; NOT FLUSHED, 1013 SPOT
73633	2014-04-05	08:13:00	JWD	575917	3668587	0	0	FLUSHED ~4? FROM 1011
73633	2014-04-06	08:50:00	JWD	575961	3668560	0	0	FLUSHED FROM 1011 ~4 BIRDS
73633	2014-04-07	14:24:00	JWD	575935	3668605	306	40	UNDER OAKS IN FIELD
73633	2014-04-09	13:41:00	JWD	576087	3668636	0	0	MORT SIGNAL; JUST BUSTED COLLAR
		BUSTED COLLAR
		CENSORED 4/8/2014 - DOUBLE CHECK…FLUSHED BIRDS AT LOCATION 4/9/2014 BUT HAD MORT SIGNAL

## Sheet: 73635-109
BAND	DATE	TIME	OBS.	XCORD	YCORD	BEARING	DISTANCE	DESCRIPTION
73635	2014-03-10	10:04:00	JWD	576037	3668566	0	0	FLUSHED W/COVEY; EDGE FB/TREES
73635	2014-03-11	16:40:00	JWD	576034	3668626	216	30	W/COVEY
73635	2014-03-12	16:41:00	JWD	575940	3668420	227	5	W/COVEY
73635	2014-03-13	15:45:00	JWD	575949	3668609	18	10	W/COVEY
73635	2014-03-14	12:35:00	JWD	576088	3668630	0	0	FLUSHED W/COVEY; AT 1013
73635	2014-03-15	07:58:00	JWD	576004	3668609	327	10	W/COVEY; WSG
73635	2014-03-17	10:46:00	JWD	576083	3668216	0	0	W/COVEY; BURIED ITSELF ALIVE UNDER BRUSH PILE
73635	2014-03-19	10:52:00	JWD	576022	3668671	340	5	W/COVEY
73635	2014-03-20	11:36:00	JWD	575971	3668560	309	10	W/COVEY
73635	2014-03-21	16:51:00	JWD	576081	3668589	127	40	W/COVEY
73635	2014-03-23	17:30:00	JWD	576053	3668483	145	20	W/COVEY; CLEAR CUT
73635	2014-03-25	09:46:00	JWD	575968	3668598	0	0	FLUSHED W/COVEY
73635	2014-03-27	11:28:00	JWD	575801	3668705	329	50	W/COVEY
73635	2014-03-29	09:40:00	JWD	575672	3668570	317	5	W/COVEY
73635	2014-03-31	16:42:00	JWD	575909	3668587	0	0	FLUSHED W/COVEY - 4 BIRDS
73635	2014-03-31	11:05:00	JWD	575885	3668587	291	15	W/109
73635	2014-04-02	17:02:00	JWD	576107	3668600	17	15
73635	2014-04-04	14:53:00	JWD	576088	3668630	0	0	NEAR TRAP; NOT FLUSHED, 1013 SPOT
73635	2014-04-05	08:13:00	JWD	575917	3668587	0	0	FLUSHED ~4? FROM 1011
73635	2014-04-06	08:50:00	JWD	575961	3668560	0	0	FLUSHED FROM 1011 ~4 BIRDS
73635	2014-04-07	14:24:00	JWD	575935	3668605	306	40	UNDER OAKS IN FIELD
73635	2014-04-09	13:25:00	JWD	576087	3668636	0	0	FLUSHED W/3-4 BIRDS, NEAR 208 BUSTED COLLAR
73635	2014-04-11	13:03:00	JWD	576102	3668335	0	0	MORT
			MORT AT BASE OF TREE UNDER BLACKBERRY IN CLEARCUT
			COLLAR IN DUG SPOT (LOOSE DUST/DIRT/DIVIT/HAND SIZE/NEAR BASE OF TREE/FEW FEATHERS PRESENT)
			MAMMALIAN - AVIAN WOULD NOT HAVE FLOWN UNDER BLACKBERRY
			DOD=4/10/2014

## Sheet: 73637-261
BAND	DATE	TIME	OBS.	XCORD	YCORD	BEARING	DISTANCE	DESCRIPTION
73637	2014-03-10	08:55:00	JWD	576831	3662933	41	20	OAK STAND; BOLDON HOUSE FOAD, SWEETGUM PATCH
73637	2014-03-11	17:20:00	JWD	576890	3662849	0	0	AT TRAP 1020 W/COVEY
73637	2014-03-12	09:42:00	JWD			0	0	TRAP 1019
73637	2014-03-13	13:26:00	JWD	576802	3662970	138	5	W/COVEY
73637	2014-03-13	08:10:00	JWD			0	0	TRAP 1037
73637	2014-03-14	09:17:00	JWD	576837	3662937	0	0	RECAP 1037
73637	2013-03-15	10:59:00	JWD	576800	3662944	230	5	W/COVEY
73637	2013-03-17	11:38:00	JWD	576812	3662954	350	5	W/COVEY
73637	2013-03-18	14:57:00	JWD	576866	3662815	0	0	FLUSHED W/COVEY
73637	2014-03-19	17:05:00	JWD	576871	3662830	0	0	FLUSHED; PROBLEMS W/TELEMETRY CABLE
73637	2014-03-20	15:55:00	JWD			0	0
73637	2014-03-21	09:09:00	JWD	576708	3662881	227	50	W/COVEY
73637	2014-03-21	19:17:00	JWD			0	0	W/099
73637	2014-03-23	19:00:00	JWD	576781	3663004	7	15	W/COVEY
73637	2013-03-25	17:49:00	JWD	576789	3663007	231	10	W/COVEY
73637	2013-03-27	14:34:00	JWD	576746	3662961	266	20	W/COVEY
73637	2013-03-29	12:52:00	JWD	576785	3662986	337	15	W/COVEY
73637	2013-03-31	15:11:00	JWD	576580	3663180	0	0	FLUSHED W/COVEY
73637	2013-04-03	12:33:00	JWD	576702	3663615	224	30	W/COVEY; JUMP SPOT
73637	2013-04-05	16:05:00	JWD	576849	3663587	64	5	W/COVEY IN FIELD
73637	2014-04-07	11:22:00	JWD	576955	3663722	0	0	FLUSHED W/COVEY 6 BIRDS
73637	2014-04-09	12:11:00	JWD	576781	3663489	185	5	W/COVEY
73637	2014-04-10	14:37:00	JWD	576814	3663576	325	50	W/COVEY
73637	2014-04-11	23:34:00	JWD	576745	3663596	5	20	W/COVEY
73637	2014-04-14	18:25:00	JWD	576956	3663729	248	10
73637	2014-04-15	17:56:00	JWD	576807	3663609	289	30
73637	2014-04-16	23:02:00	JWD	576819	3663565	315	50
73637	2014-04-17	23:52:00	JWD	576851	3663592	264	10
73637	2014-04-18		JWD	576777	3663589	0	0	FLUSHED W/COVEY
73637	2014-04-22	15:22:00	JWD	575381	3663702	158	40	BIG JUMP TO REGEN
73637	2014-04-23	12:03:00	JWD	575064	3663662	282	100	ON TNC PRIVATE LAND
73637	2014-04-24	11:45:00	JWD	574917	3664500	300	0	BEARING 1
73637	2014-04-24	11:49:00	JWD	574907	3664589	234	0	BEARING 2
73637	2014-04-24	11:54:00	JWD	574860	3664835	177	0	BEARING 3
73637	2014-04-29	13:53:00	JWD					ALIVE SIGNAL ONLY TNC PRIVATE PLUM CREEK
73637	2014-04-30	14:38:00	JWD	574927	3664370	265	100	PRIVATE LAND
73637	2014-05-01	14:51:00	JWD	575280	3664726	188	15
73637	2014-05-03	17:25:00	JWD	575888	3665293	35	15	ALONE? NOT W/COVEY
73637	2014-05-04		JWD
73637	2014-05-05	21:54:00	JWD	574618	3667035	2	35	NEAR 153 MALE BUT NOT TOGETHER
73637	2014-05-06	14:03:00	JWD	573805	3667538	221	0	BEARING 1
73637	2014-05-06	13:56:00	JWD	573822	3667505	252	0	BEARING 2 BETWEE NORTH ROAD AND REFUGE BOUNDARY ROAD
73637	2014-05-06	14:08:00	JWD	573798	3667367	351	0	BEARING 3
73637	2014-05-08		JWD					SCANNED UP N. RD, LOCUST BRIDGE WEST TO BOUNDARY UP BOUNDARY TO JONES LAKE RD, DOWN JONES LAKE RD, WEST ON HWY AT APPROACH WEST ON JONES LAKE RD, NO SIGNAL
73637	2014-05-10		JWD					NO SIGNAL
73637	2014-05-13	10:11:00	JWD					FINALLY HEARD ALIVE SIGNAL ON TNC PRIVATE PROPERTY
73637	2014-05-14	19:25:00	JWD					ALIVE SIGNAL ON PRIVATE - TNC
73637	2014-05-16	13:50:00	JWD	573984	3663976	0	0	FLUSHED WITH 1 MALE AND SECOND UNKNOW, 271 WAS FLUSHED NEAR
73637	2014-05-17	12:03:00	JWD	573974	3663629	151	15	TNC
73637	2014-05-18	09:56:00	JWD					ON PLUM CREEK IN DENSE VEGEATION - W/190?, SEE 190, RIGHT THERE WITH OR VERY NEAR HER
73637	2014-05-19	10:14:00	JWD					ALIVE SIGNAL
73637	2014-05-20	10:55:00	JWD	574589	3663745	152	40
73637	2014-05-21	16:13:00	JWD	574984	3663947	277	20	NEAR N. ROAD
73637	2014-05-22	12:52:00	JWD	574990	3664009	266	25	NEAR N. ROAD
73637	2014-05-23	09:49:00	JWD	575251	3663945	117	10	NEAR N. ROAD
73637	2014-05-24	17:33:00	JWD	574922	3664017	166	30
73637	2014-05-25	07:42:00	JWD	574997	3663882	263	30
73637	2014-05-26	10:30:00	JWD	575196	3664026	214	30
73637	2014-05-27	09:36:00	JWD	575008	3663942	96	25
73637	2014-05-28	11:37:00	JWD	574959	3663863	1	15
73637	2014-05-29	13:13:00	JWD	574958	3663835	0	0	FLUSHED W/MALE
73637	2014-05-30	09:56:00	JWD	575181	3663928	198	35
73637	2014-05-31	13:17:00	JWD	575133	3663908	302	10
73637	2014-06-01	15:09:00	JWD	575157	3663915	266	25
73637	2014-06-02	11:07:00	JWD	575042	3663817	54	20
73637	2014-06-03	08:58:00	JWD	574883	3663932	339	20
73637	2014-06-04	11:57:00	JWD	574895	3663920	62	15
73637	2014-06-05	16:50:00	JWD	575138	3663935	203	25
73637	2014-06-06	13:50:00	JWD	574826	3663778	0	0	ACCIDENTAL FLUSH - 2 BIRDS - HIDING GOOD
73637	2014-06-07	09:43:00	JWD	575129	3663991	139	40
73637	2014-06-08	10:20:00	JWD	574844	3663914	256	35
73637	2014-06-09	08:53:00	JWD	574725	3663706	0	0
73637	2014-06-10	08:34:00	JWD	574791	3663840	251	25
73637	2014-06-11	11:20:00	JWD	575017	3663618	189	20
73637	2014-06-12	19:28:00	JWD	574240	3663884	258	15
73637	2014-06-13	14:02:00	JWD	574778	3664443	92	10
73637	2014-06-14	16:34:00	JWD	574533	3664072	0	0	W/MALE, MOVING FROM PREVIOUS LOCATION, FLUSHED IN ROAD DITCH, UNCLEAR SIGNAL
73637	2014-06-15	17:02:00	JWD	574724	3664068	292	50
73637	2014-06-16	08:39:00	JWD	574613	3664298	291	25
73637	2014-06-17	07:27:00	JWD	574526	3664200	322	20
73637	2014-06-18	10:29:00	JWD	574496	3664233	0	0	MORT, OWL PELLET UNDER TREE
	FIRST HEARD MORT SIGNAL AT 10:15 AM
	FOUND TRANSMITTER NEXT TO SKULL IN OWL PELLET WITH BANDS AROUND TWO LEG BONES (SEPERATED).
	THREE FEET AWAY FROM THE BONES WAS THE BODY WITH LEGS AND BREASTS REMOVED.
	ANTS AND MAGGOTS PRESENT ON BODY AND PELLET.
	FEW FEATHERS SCATTERED BETWEEN PELLET AND BODY
	UNDER YOU OAK WITH LARGE PINE AND OVERHANG BRANCH ABOVE
	THE BIRD WAS IN ABOUT THE SAME LOCATION AS THE DAY BEFORE - BEARING WAS GOOD BUT DISTANCE WAS OFF
	SAYING DEATH OCCURRED ON 6/17/2014

## Sheet: 73639-099
BAND	DATE	TIME	OBS.	XCORD	YCORD	BEARING	DISTANCE	DESCRIPTION
73639	2014-03-11	08:45:00	JWD			0	0	TRAP 1020
73639	2014-03-11	17:20:00	JWD			0	0	TRAP 1019
73639	2014-03-12	09:42:00	JWD			0	0	TRAP 1020
73639	2014-03-13	13:26:00	JWD	576802	3662970	138	5	W/COVEY
73639	2014-03-14	09:17:00	JWD	576837	3662937	0	0	FLUSHED W/COVEY AT TRAP 1037
73639	2014-03-15	10:59:00	JWD	576800	3662944	230	5	W/COVEY
73639	2014-03-17	11:38:00	JWD	576812	3662954	350	5	W/COVEY
73639	2014-03-18	14:57:00	JWD	576866	3662815	0	0	FLUSHED W/COVEY
73639	2014-03-19	17:05:00	JWD	576871	3662830	0	0	FLUSHED
73639	2014-03-20	15:55:00	JWD			0	0	LIVE SCAN ONLY
73639	2014-03-21	09:09:00	JWD	576708	3662881	227	50	W/COVEY
73639	2014-03-21	19:17:00	JWD			0	0	W/281; RECAP TRAP 1037
73639	2014-03-23	19:00:00	JWD	576781	3663004	7	15	W/COVEY
73639	2014-03-25	17:49:00	JWD	576789	3663007	231	10	W/COVEY
73639	2013-03-27	14:34:00	JWD	576741	3662961	266	20	W/COVEY
73639	2014-03-29	12:52:00	JWD	576785	3662986	337	15	W/COVEY
73639	2014-03-31	15:11:00	JWD	576580	3663180	0	0	FLUSHED W/COVEY; 6 BIRDS
73639	2014-04-03	12:33:00	JWD	576702	3663615	224	30	W/COVEY; JUMP SPOT
73639	2014-04-05	16:05:00	JWD	576849	3663587	64	5	W/COVEY IN FIELD
73639	2013-04-07	11:22:00	JWD	576955	3663722	0	0	FLUSHED W/COVEY
73639	2013-04-09	12:11:00	JWD	576781	3663489	185	5	W/COVEY
73639	2014-04-10	14:37:00	JWD	576814	3663576	325	50	W/COVEY
73639	2014-04-11	23:34:00	JWD	576745	3663596	5	20	W/COVEY
73639	2014-04-14	18:25:00	JWD	576956	3663729	248	10
73639	2014-04-15	17:56:00	JWD	576807	3663609	289	30
73639	2014-04-16	23:02:00	JWD	576819	3663565	315	50
73639	2014-04-17	23:52:00	JWD	576851	3663592	264	10
73639	2014-04-18		JWD	576777	3663589	0	0	FLUSHED W/COVEY
73639	2014-04-22	15:22:00	JWD	575381	3663702	158	40	BIG JUMP TO REGEN
73639	2014-04-23	11:18:00	JWD	575301	3663454	246	25	ALONE?
73639	2014-04-24	10:57:00	JWD	575726	3662916	190	10
73639	2014-04-25	16:24:00	JWD	575674	3662566	10	5	W/BIRD? DID WARNING FLUSH CALL - HINDSIGHT - NOT LIKELY
73639	2014-04-26	12:25:00	JWD	575717	3661861	0	0	FLUSHED ALONE / POST OAK
73639	2014-04-27	10:36:00	JWD	576075	3661649	268	15	BOLDON ACROSS N. BOLDON AND S. BOLDON
73639	2014-04-29		JWD					COULD NOT PICK UP SIGNAL UP NORTH ROAD/BOULDON CROSS N/S. BOLDON UNITS
73639	2014-05-04		JWD					ALIVE - ON PRIVATE LAND ACROSS N. RD FROM SOUTH BOULDON UNIT IN DENSE PINE - SIGNAL WEAK
73639	2014-05-05	11:11:00	JWD	575323	3662546	93	15	REFUGE
73639	2014-05-06	12:56:00	JWD	575714	3662571	324	20	REFUGE
73639	2014-05-08	09:03:00	JWD	575781	3663031	0	0	FLUSHED ALONE / POST OAK
73639	2014-05-09	10:06:00	JWD					ALIVE SIGNAL ONLY - MOVING - NOT FLUSHING? - NO VISUAL
73639	2014-05-10	10:54:00	JWD	576397	3663418	218	50	COVEY CALLING, USED WHISTLE AND HE RAN RIGHT UP ALONE, IN BURNED BOLDON HOUSE NORTH UNIT
73639	2014-05-11	11:09:00	JWD	576541	3663697	204	40	GREEN SPOT IN BURN
73639	2014-05-12	09:50:00	JWD	576351	3663392	256	40	IN BURN
73639	2014-05-13	10:54:00	JWD	576419	3663304	175	40
73639	2014-05-14	19:40:00	JWD					ALIVE SIGNAL ONLY, RAINY DARK NIGHT
73639	2014-05-15	17:44:00	JWD					ALIVE SIGNAL ONLY, MOVING IN SAME AREA AS ABOVE TO CALL, WITH MATT SCA
73639	2014-05-16	14:44:00	JWD	576233	3663276	188	35	BURN AREA
73639	2014-05-17	13:22:00	JWD	576324	3663357	0	0	UNOFFICIAL LOCATION, IN BURN - DISTANT FLUSH
73639	2014-05-18	10:53:00	JWD	576510	3663653	24	20	IN BURN, GOOD LOCATION						ALL BURN LOCATIONS ARE IN OR NEAR THICK BIGGER CLUMPS OF SAPLINGS OR NEAR FALLEN TREES/LOGS
73639	2014-05-19	10:58:00	JWD	576166	3663302	120	30	IN BURN, GOOD LOCATION
73639	2014-05-20	11:46:00	JWD	576085	3663234	114	50
73639	2014-05-21	17:17:00	JWD	576496	3663741	186	15
73639	2014-05-22	14:34:00	JWD	576219	3663224	6	40
73639	2014-05-23	10:57:00	JWD	576263	3663343	46	25
73639	2014-05-24	17:10:00	JWD	575975	3663611	335	20	HAWK SCREECHING NEARBY - REDTAILED
73639	2014-05-25	08:15:00	JWD	575549	3664359	0	0	FLUSHED ALONE ACCIDENTALLY, UTV DRIVE UP FLUSH
73639	2014-05-26	09:52:00	JWD	576017	3664352	73	20
73639	2014-05-27	09:14:00	JWD	575727	3664517	170	15
73639	2014-05-28	10:33:00	JWD	575974	3664477	293	15
73639	2014-05-29	09:04:00	JWD	575810	3664375	118	30
73639	2014-05-30	11:36:00	JWD	576410	3664093	337	35	WHISTLING
73639	2014-05-31	12:28:00	JWD	575811	3664411	310	50
73639	2014-06-01	09:51:00	JWD	575757	3664426	330	20
73639	2014-06-02	10:29:00	JWD	575847	3664437	216	20
73639	2014-06-03	09:31:00	JWD	575704	3664410	250	15
73639	2014-06-04	11:00:00	JWD	575813	3664447	20	15	WHISTLING
73639	2014-06-05	15:34:00	JWD	575654	3664490	236	10	WHISTLING
73639	2014-06-06	15:50:00	JWD	575950	3662419	167	45
73639	2014-06-07	09:19:00	JWD	575741	3664401	299	50
73639	2014-06-08	11:27:00	JWD	575714	3664418	157	15
73639	2014-06-09	08:09:00	JWD	575634	3664469	353	35
73639	2014-06-10	08:11:00	JWD	575772	3664637	294	25	W/018
73639	2014-06-11	10:37:00	JWD	575805	3664335	308	25	W/018
73639	2014-06-12	11:08:00	JWD	575640	3664404	299	15	ALONE?
73639	2014-06-13	12:22:00	JWD	575609	3664469	50	30	W/018
73639	2014-06-14	17:11:00	JWD	575968	3664822	158	25	W/018
73639	2014-06-15	18:00:00	JWD	575859	3664431	232	30	W/018
73639	2014-06-16	07:52:00	JWD	575861	3664439	270	15	W/018
73639	2014-06-17	06:22:00	JWD	576001	3664779	87	25	W/018
73639	2014-06-18	09:50:00	JWD	576004	3664775	224	20	W/018
73639	2014-06-19	11:00:00	JWD	575839	3664800	3	15	W/018
73639	2014-06-20	14:03:00	JWD	576035	3664678	271	25	W/018
73639	2014-06-21	08:24:00	JWD	576260	3664953	34	15	W/018
73639	2014-06-22	15:38:00	JWD	576008	3664781	145	15	W/018
73639	2014-06-23	11:55:00	JWD	576243	3664966	357	15	W/018
73639	2014-06-24	10:36:00	JWD, DV	576071	3664888	57	35	W/018
73639	2014-06-25	09:34:00	JWD, DV	576312	3665000	36	15	W/018
73639	2014-06-26	12:43:00	JWD	576378	3665233	300	10	W/018
73639	2014-06-27	08:32:00	JWD	576486	3665337	60	15	W/018
73639	2014-06-28	15:40:00	JWD	576437	3665422	248	10	ALONE?
73639	2014-06-29	15:01:00	JWD	576729	3665409	220	15	W/018
73639	2014-06-30	10:49:00	JWD	576480	3665309	23	15	W/018
73639	2014-07-01	09:47:00	JWD	576400	3665296	72	5	W/018
73639	2014-07-02	19:32:00	JWD	576297	3665404	56	10	W/018
73639	2014-07-03	11:14:00	JWD	576089	3665400	94	25	W/018
73639	2014-07-04	15:37:00	JWD	575975	3664616	277	10	ALONE?
73639	2014-07-05	11:08:00	JWD	575898	3664484	37	10	ALONE?
73639	2014-07-06	12:07:00	JWD	575550	3664509	218	30	ALONE?
73639	2014-07-07	08:57:00	JWD	575666	3664771	232	10	ALONE?
73639	2014-07-08	08:42:00	JWD	576276	3665384	33	10	W/018
73639	2014-07-09	10:02:00	MM	576380	3665324	330	40	W/018
73639	2014-07-10	12:30:00	DV	576559	3665456	56	25	W/018
73639	2014-07-11	09:19:00	MM	576742	3665437	311	40	W/018
73639	2014-07-12	13:30:00	DV	576448	366487	310	35	W/018
73639	2014-07-13	14:49:00	JWD	576691	3665618	0	0	FLUSHED IN LAPILE CREEK BOTTOMS NEAR DEAD TREE PILE AND HOLLOW TREE TRUNK BEN OVER, SUSPICIOUS OF MORTALITY OR SNAKE SINCE IN BOTTOMS AREA
73639	2014-07-14	10:12:00	JWD	576597	3665376	330	20
73639	2014-07-15	10:11:00	JWD	576456	3665443	47	20	ALONE?
73639	2014-07-16	18:35:00	JWD	576575	3665318	11	10	ALONE?
73639	2014-07-17	08:04:00	JWD	576562	3665306	254	10
73639	2014-07-18	15:38:00	JWD	576581	3665267	0	0	FLUSHED W/018, TRAIL FLUSH - OFF TRAIL WHEN DRIVING UP
73639	2014-07-19	10:36:00	JWD	576160	3665458	317	15	W/018
73639	2014-07-20	11:07:00	JWD	576611	3665422	190	15	W/018
73639	2014-07-21	08:00:00	JWD	576258	3665314	26	10	ALONE?
73639	2014-07-22	06:39:00	JWD	576414	3665427	270	25
73639	2014-07-23	08:06:00	JWD	576501	3665311	7	20
73639	2014-07-24	08:44:00	JWD	576550	3665261	26	20	W/018
73639	2014-07-25	08:59:00	JWD	576315	3665311	310	15
73639	2014-07-26	14:02:00	JWD	576452	3665394	199	35
73639	2014-07-27	16:10:00	JWD	576565	3665256	9	40	W/018
73639	2014-07-28	08:49:00	JWD	576433	3665295	335	15
73639	2014-07-29	09:58:00	JWD	576369	3665228	3	20	NEST? - NOT
73639	2014-07-30	17:38:00	JWD	576454	3665351	19	10
73639	2014-07-31	09:19:00	JWD	576461	3665367	336	20
73639	2014-08-01	13:00:00	JWD	576528	3665355	302	45
73639	2014-08-02	14:44:00	JWD	576517	3665431	21	25	W/018
73639	2014-08-03	11:27:00	JWD	576505	3665446	298	20
73639	2014-08-04	09:30:00	JWD	576440	3665461	89	15
73639	2014-08-05	08:11:00	JWD	576434	3665358	37	20
73639	2014-08-06	08:24:00	JWD	576279	3665296	137	10
73639	2014-08-07	08:44:00	JWD	576298	3665322	234	15
73639	2014-08-08	13:27:00	JWD	576363	3665289	162	10
73639	2014-08-09	10:00:00	JWD	576385	3665248	27	20	W/018
73639	2014-08-10	16:42:00	JWD	576525	3665273	186	15	W/018, UNMARKED PAIR FLUSHED NEARBY OFF OF TRAIL
73639	2014-08-11		JWD
73639	2014-08-12	09:44:00	JWD	576572	3665424	314	15	W/018
73639	2014-08-13		JWD
73639	2014-08-14	12:24:00	JWD					ALIVE SIGNAL ONLY

## Sheet: 73641-190
BAND	DATE	TIME	OBS.	XCORD	YCORD	BEARING	DISTANCE	DESCRIPTION
73641	2013-03-11	17:20:00	JWD			0	0	TRAP 1020
73641	2013-03-12	19:09:00	JWD			0	0	TRAP 1019
73641	2013-03-13	13:26:00	JWD	576802	3662970	138	5	W/COVEY
73641	2013-03-14	09:17:00	JWD	576837	3662937	0	0	FLUSHED W/COVEY; AT TRAP 1037
73641	2013-03-15	10:59:00	JWD	576800	3662944	230	5	W/COVEY
73641	2013-03-17	11:38:00	JWD	576812	3662954	350	0	W/COVEY
73641	2013-03-18	14:57:00	JWD	576866	3662815	0	5	W/COVEY
73641	2013-03-19	17:05:00	JWD	576871	3662830	0	0	FLUSHED W/COVEY
73641	2013-03-20	15:55:00	JWD					LIVE SCAN ONLY
73641	2013-03-21	09:09:00	JWD	576708	3662881	227	50	W/COVEY
73641	2014-03-23	19:00:00	JWD	576781	3663004	7	15	W/COVEY
73641	2014-03-25	17:49:00	JWD	576789	3663007	231	10	W/COVEY
73641	2013-03-27	14:34:00	JWD	576741	3662961	266	20	W/COVEY
73641	2014-03-29	12:52:00	JWD	576785	3662986	337	15	W/COVEY
73641	2014-03-31	15:11:00	JWD	576580	3663180	0	0	FLUSHED W/COVEY; 6 BIRDS
73641	2014-04-03	12:33:00	JWD	576702	3663615	224	30	W/COVEY; JUMP SPOT
73641	2014-04-05	16:05:00	JWD	576849	3663587	64	5	W/COVEY IN FIELD
73641	2013-04-07	11:22:00	JWD	576955	3663722	0	0	FLUSHED W/COVEY
73641	2013-04-09	12:11:00	JWD	576781	3663489	185	5	W/COVEY
73641	2014-04-10	14:37:00	JWD	576814	3663576	325	50	W/COVEY
73641	2014-04-11	23:34:00	JWD	576745	3663596	5	20	W/COVEY
73641	2014-04-14	18:25:00	JWD	576956	3663729	248	10
73641	2014-04-15	17:56:00	JWD	576807	3663609	289	30
73641	2014-04-16	23:02:00	JWD	576819	3663565	315	50
73641	2014-04-17	23:52:00	JWD	576851	3663592	264	10
73641	2014-04-18		JWD	576777	3663589	0	0	FLUSHED W/COVEY
73641	2014-04-22	15:22:00	JWD	575381	3663702	158	40	BIG JUMP TO REGEN
73641	2014-04-23	12:03:00	JWD	575064	3663662	282	100	ON TNC PRIVATE LAND
73641	2014-04-24	11:45:00	JWD	574917	3664500	300	0	BEARING 1
73641	2014-04-24	11:49:00	JWD	574907	3664589	234	0	BEARING 2
73641	2014-04-24	11:54:00	JWD	574860	3664835	177	0	BEARING 3
73641	2014-04-29	13:53:00	JWD					ALIVE SIGNAL ONLY TNC PRIVATE PLUM CREEK
73641	2014-04-30	14:38:00	JWD	574927	3664370	265	100	PRIVATE LAND
73641	2014-05-01	14:51:00	JWD	575280	3664726	188	15
73641	2014-05-03	16:20:00	JWD	575683	3664375	9	15	NINE DEGREES ALONE
73641	2014-05-04	10:39:00	JWD	575491	3663903	333	15
73641	2014-05-05	11:51:00	JWD	575477	3663358	334	10
73641	2014-05-06	13:31:00	JWD					ALIVE SIGNAL ONLY - COULD NOT PINPOINT
73641	2014-05-08	10:02:00	JWD	574396	3663693	0	0	FLUSHED ALONE
73641	2014-05-09		JWD					5/9/2014 - 5/11/2014 - SCANNED FROM N. RD ONLY
73641	2014-05-09	09:51:00	JWD					ALIVE SIGNAL ONLY- ON PRIVATE PROPERTY - ALIVE
73641	2014-05-11	09:22:00	JWD					ALIVE SIGNAL ONLY ON PRIVATE PROPERTY - ALIVE
73641	2014-05-12	09:00:00	JWD					ALIVE SIGNAL ONLY ON PRIVATE PROPERTY - ALIVE
73641	2014-05-12	14:59:00	JWD					FAILED TO LOCATE - NO PRECISE SIGNAL, WALKED TO CORNER, HEARD, 574038 3663279 = CORNER UTMS FOR PLUM CREEK COMPARTMENT
73641	2014-05-14	19:25:00	JWD					ALIVE SIGNAL ONLY, PRIVATE
73641	2014-05-16	14:19:00	JWD					ALIVE SIGNAL ONLY, PRIVATE
73641	2014-05-17	12:31:00	JWD	574438	3663736	140	0	BEARING 1, PLUM CREEK
73641	2014-05-17	12:39:00	JWD	574525	3663748	211	0	BEARING 2, PLUM CREEK
73641	2014-05-17	12:47:00	JWD	574594	3663748	225	0	BEARING 3, PLUM CREEK, IN THICK LINE STAND SOUTH OF TNC
73641	2014-05-18	09:30:00	JWD	574454	3663730	135	0	BEARING, PLUM CREEK
73641	2014-05-18	09:35:00	JWD	574486	3663734	150	0	BEARING, PLUM CREEK
73641	2014-05-18	09:44:00	JWD	574602	3663754	219	0	BEARING PLUM CREEK
73641	2014-05-19	10:14:00	JWD					ALIVE SIGNAL ONLY, PRIVATE
73641	2014-05-20	11:13:00	JWD					ALIVE SIGNAL ONLY, PRIVATE
73641	2014-05-21	16:43:00	JWD					ALIVE SIGNAL ONLY, PRIVATE
73641	2014-05-22	13:27:00	JWD					ALIVE SIGNAL ONLY, PRIVATE
73641	2014-05-23	10:22:00	JWD					ALIVE SIGNAL ONLY, BACK CORNER OF PLUMB CREEK
73641	2014-05-25	08:04:00	JWD					ALIVE SIGNAL, BACK CORNER OF PLUMB CREEK
73641	2014-05-26	11:01:00	JWD	574042	3663255	83	0	BEARING
73641	2014-05-26	11:07:00	JWD	574040	3663180	70	0	BEARING
73641	2014-05-26	11:13:00	JWD	574053	3662995	50	0	BEARING
73641	2014-05-27	10:03:00	JWD					ALIVE SIGNAL ONLY - PLUMB CREEK
73641	2014-05-28	12:13:00	JWD	574421	3663201	0	0	ACCIDENTAL FLUSH W/OTHER
73641	2014-05-29	15:04:00	JWD	574616	3663170	156	20
73641	2014-05-30	10:54:00	JWD	574569	3663303	192	40
73641	2014-05-31	11:51:00	JWD	574493	3663147	98	35
73641	2014-06-01	15:33:00	JWD	574386	3663250	98	20
73641	2014-06-02	11:47:00	JWD	574651	3663301	208	10
73641	2014-06-03	08:29:00	JWD	574750	3663090	0	0	FLUSHED, NOT SURE IF ALONE - MALE ALWAYS WHISTLING
73641	2014-06-04	12:33:00	JWD	574627	3663355	117	10
73641	2014-06-05	17:21:00	JWD	574796	3663273	86	15
73641	2014-06-06	14:06:00	JWD	574745	3663462	246	15
73641	2014-06-07	10:06:00	JWD	574816	3663266	24	15
73641	2014-06-08	10:59:00	JWD	574748	3663118	219	35
73641	2014-06-09		JWD					ALIVE SIGNAL WHEN CHECKING .262 RAINY DAY - TRADE OFF 442/082, 2-1
73641	2014-06-10	10:08:00	JWD	575654	3662987	70	20
73641	2014-06-11	11:55:00	JWD	575874	3662416	205	10
73641	2014-06-12	10:07:00	JWD	576288	3662474	0	0	FLUSHED W/MALE, MATT/SCA LEARNING TELEMETRY
73641	2014-06-13	14:36:00	JWD	576357	3662473	319	25
73641	2014-06-14	17:40:00	JWD	576303	3662478	166	35
73641	2014-06-15	17:45:00	JWD	576245	3662575	0	0	PULLED UP WITH UTV TO USUAL SPOT AND BIRDS FLUSHED RIGHT THERE, W/MALE
73641	2014-06-16	09:14:00	JWD	576247	3662574	181	20
73641	2014-06-17	06:57:00	JWD	576441	3662226	341	25
73641	2014-06-18	11:57:00	JWD	576387	3662322	164	15
73641	2014-06-19	10:28:00	JWD	576361	3662247	253	20
73641	2014-06-20	13:27:00	JWD	576170	3662406	281	35
73641	2014-06-21	09:46:00	JWD	576190	3662421	296	20
73641	2014-06-22	16:59:00	JWD	576394	3662148	70	15
73641	2014-06-23	13:10:00	JWD	575336	3662049	0	0	FLUSHED W/MALE, BAD SIGNAL
73641	2014-06-24	12:17:00	JWD	576325	3662249	0	0	TRAINING DENNIS/SCA, MUST OF FLEW UNOFFICIAL LOCATION
73641	2014-06-25	11:00:00	JWD	576370	3662119	328	10	GOOD LOCATION
73641	2014-06-26	13:32:00	JWD	576405	3662151	309	20
73641	2014-06-27	08:59:00	JWD	576368	3662293	348	10
73641	2014-06-28	16:15:00	JWD	576256	3662082	19	10
73641	2014-06-29	15:28:00	JWD	576363	3662086	0	0	FLUSHED W/MALE
73641	2014-06-30	11:14:00	JWD	576402	3662065	182	15
73641	2014-07-01	10:27:00	JWD	576144	3662114	304	15
73641	2014-07-02	20:02:00	JWD					ALIVE SIGNAL ONLY - VEGETATION SAMPLING DATE - TOO DARK
73641	2014-07-03	12:45:00	JWD	576261	3662405	236	20
73641	2014-07-04	14:58:00	JWD	576262	3662168	225	10
73641	2014-07-05	11:37:00	JWD	576474	3662317	16	20
73641	2014-07-06	12:35:00	JWD	576379	3662337	116	10
73641	2014-07-07	09:44:00	JWD	576398	3662338	0	0	ON NEST, THESE UTMS UNOFFICIAL
73641	2014-07-08	09:28:00	JWD	576242	3662344	0	0	MALE WHISTLING NEARBY, MALE FLUSHED NEAR NEST
73641	2014-07-08	19:46:00	JWD	576391	3662352	0	0	ON NEST
73641	2014-07-09	15:53:00	MM	576476	3662163	332	40	OFF NEST
73641	2014-07-10	20:25:00	DV	576391	3662352	0	0	ON NEST
73641	2014-07-11	08:08:00	MM	576391	3662352	0	0	ON NEST
73641	2014-07-12	08:40:00	DV	576391	3662352	0	0	ON NEST
73641	2014-07-13	08:53:00	JWD	576391	3662352	0	0	ON NEST
73641	2014-07-13	12:50:00	JWD	576391	3662352	0	0	ON NEST
73641	2014-07-14	09:24:00	JWD	576391	3662352	0	0	ON NEST
73641	2014-07-15	09:35:00	JWD	576391	3662352	0	0	ON NEST
73641	2014-07-16	07:58:00	JWD	576391	3662352	0	0	ON OR VERY NEAR NEST
73641	2014-07-17	07:29:00	JWD	576391	3662352	0	0	ON NEST
73641	2014-07-18	12:43:00	JWD	576391	3662352	0	0	ON NEST
73641	2014-07-19	09:53:00	JWD	576391	3662352	0	0	ON NEST
73641	2014-07-20	10:31:00	JWD	576391	3662352	0	0	ON NEST
73641	2014-07-21	08:29:00	JWD	576391	3662352	0	0	ON NEST
73641	2014-07-22	08:36:00	JWD	576391	3662352	0	0	ON NEST
73641	2014-07-23	08:30:00	JWD	576391	3662352	0	0	ON NEST
73641	2014-07-24	08:21:00	JWD	576391	3662352	0	0	ON NEST
73641	2014-07-25	08:26:00	JWD	576391	3662352	0	0	ON NEST
73641	2014-07-26	13:22:00	JWD	576391	3662352	0	0	ON NEST
73641	2014-07-27	19:16:00	JWD	576391	3662352	0	0	ABOUT 15 METERS ACROSS TRAIL TO SOUTH, ALIVE, 7:59 PM, STILL NOT ON NEST BUT CLOSER
73641	2014-07-28	08:14:00	JWD	576391	3662352	0	0	ON NEST
73641	2014-07-28	18:15:00	JWD	576391	3662352	0	0	ON OR VERY NEAR NEST
73641	2014-07-29	09:30:00	JWD	576380	3662355	79	10	W/BROOD?
73641	2014-07-30	17:04:00	JWD	576368	3662455	22	10	W/BROOD?
73641	2014-07-31	09:54:00	JWD	576373	3662524	346	15	W/BROOD?
73641	2014-08-01	13:54:00	JWD	576370	3662387	338	15	RACOON FAMILY NEARBY WITHIN 20 METERS
73641	2014-08-02	13:55:00	JWD	576227	3662580	289	20	RACOON FAMILY WITHIN 100 METERS OF BROOD
73641	2014-08-03	12:27:00	JWD	576369	3662605	232	50
73641	2014-08-04	08:28:00	JWD	576133	3662622	103	10
73641	2014-08-05	08:46:00	JWD	576368	3662601	258	10
73641	2014-08-06	08:59:00	JWD	576421	3662719	278	10
73641	2014-08-07	09:29:00	JWD	576461	3662878	237	10
73641	2014-08-08	14:08:00	JWD	576400	3662988	121	10
73641	2014-08-09	10:38:00	JWD	576522	3662919	142	15
73641	2014-08-10	16:01:00	JWD	576433	3662832	296	10
73641	2014-08-11	17:57:00	JWD	576246	3662716	120	15
73641	2014-08-12	11:28:00	JWD	576165	3662781	0	0	FLUSHED BUT DID NOT FLY FAR, HER CHICKS CHIRPING AND 190 WAS DESTRESS CALLING, CHICKS MUST NOT BE BIG ENOUGH TO FLY
73641	2014-08-13		JWD
73641	2014-08-14	10:53:00	JWD	576523	3662811	0	0	MORT UP IN TREE OR BURIED IN DEN BELOW TREE, BEST SIGNAL IN TREE, FRESH WOOD CHIPS PRESENT SUGGESTING COLLAR IN CAVITY IN TREE
	COLLAR NOT RECOVERED
	MAMMALIAN PREDATOR?
	MORT SIGNAL
	DOD 8/13/2014

## Sheet: 73643-252
BAND	DATE	TIME	OBS.	XCORD	YCORD	BEARING	DISTANCE	DESCRIPTION
73643	2014-03-15	10:59:00	JWD	576800	3662944	230	5	W/COVEY
73643	2014-03-17	11:38:00	JWD	576812	3662954	350	5	W/COVEY
73643	2014-03-18	02:57:00	JWD	576866	3662815	0	0	FLUSHED W/COVEY
73643	2014-03-19	17:05:00	JWD	576871	3662830	0	0	FLUSHED
73643	2014-03-20	15:55:00	JWD
73643	2014-03-21	09:09:00	JWD	576708	3662881	227	50	W/COVEY
73643	2014-03-23	19:00:00	JWD	576781	3663004	7	15	W/COVEY
73643	2014-03-25	17:49:00	JWD	576789	3663007	231	10	W/COVEY
73643	2014-03-27	14:34:00	JWD	576746	3662961	266	20	W/COVEY
73643	2014-03-29	12:52:00	JWD	576785	3662986	337	15	W/COVEY
73643	2014-03-31	15:11:00	JWD	576580	3663180	0	0	FLUSHED W/COVEY; 6 BIRDS
73643	2014-04-03	12:33:00	JWD	576702	3663615	224	30	W/COVEY; JUMP SPOT
73643	2014-04-05	16:05:00	JWD	576849	3663587	64	5	W/COVEY; IN FIELD
73643	2014-04-07	11:22:00	JWD	576955	3663722	0	0	FLUSHED W/COVEY; 6 BIRDS
73643	2014-04-09	12:11:00	JWD	576781	3663489	185	5	W/COVEY
73643	2014-04-10	14:37:00	JWD	576814	3663576	325	50	W/COVEY
73643	2014-04-11	23:34:00	JWD	576745	3663596	5	20	W/COVEY
73643	2011-04-14	18:25:00	JWD	576956	3663729	248	10
73643	2011-04-15	17:56:00	JWD	576807	3663609	289	30
73643	2011-04-16	11:02:00	JWD	576819	3663565	315	50
73643	2011-04-17	11:52:00	JWD	576851	3663592	264	10
73643	2011-04-18		JWD	576777	3663589	0	0	FLUSHED W/COVEY
73643	2011-04-22	15:22:00	JWD	575381	3663702	158	40	BIG JUMP TO REGEN
73643	2011-04-23	12:03:00	JWD	575064	3663662	282	100?	ON TNC, PRIVATE LAND
73643	2014-04-24	11:45:00	JWD	574917	3664500	300	0	BEARING 1, ON PRIVATE LAND
73643	2014-04-24	11:49:00	JWD	574907	3664589	234	0	BEARING 2
73643	2014-04-24	11:54:00	JWD	574860	3664835	177	0	BEARING 3
73643	2011-04-29	13:53:00	JWD					ALIVE SIGNAL, TNC/PRIVATE PLUM CREEK
73643	2011-04-30	14:38:00	JWD	574927	3664370	265	100	PRIVATE W/COVEY
73643	2011-05-01	14:51:00	JWD	575280	3664726	188	15	W/COVEY
73643	2011-05-03	17:11:00	JWD	575547	3665073	194	20	ALONE?
73643	2011-05-04	11:09:00	JWD	575738	3665081	125	10	ALONE?, NEAR TRAP
73643	2011-05-05	12:17:00	JWD	575620	3664894	14	10
73643	2011-05-06	11:43:00	JWD	575620	3664887	184	10	2ND TIME SAME SPOT -
73643	2011-05-08	08:09:00	JWD	575608	3664902	0	0	FLUSHED ALONE
73643	2011-05-09	09:21:00	JWD	575510	3664858	23	35	WHISTLING
73643	2011-05-10	08:02:00	JWD	575492	3664753	121	50	HEARD FEMALE NEARBY
73643	2011-05-11	09:09:00	JWD	575409	3664432	159	25	WHISTLING - CALLED OVER ON 5/10/14
73643	2011-05-12	08:18:00	JWD	575457	3664949	94	40	WHISTLING BY REGENERATION AREA (REGEN)
73643	2011-05-13	09:19:00	JWD	575600	3665003	296	50
73643	2011-05-14	19:12:00	JWD	575525	3664707	340	15
73643	2011-05-15	18:02:00	JWD	575555	3664818	100	15
73643	2011-05-16	15:14:00	JWD	575582	3664815	0	0	MORT SIGNAL, COLLAR LOCATION
	PUFFBALL OF FEATHERS UNDER AND IN SMALL DENSE PINE, BITE MARKS BUT CHECK PREVIOUS COLLAR USER
	BEST GUESS IN MAMMALIAN
	DOD/5/14/2014

## Sheet: 73645-225
BAND	DATE	TIME	OBS.	XCORD	YCORD	BEARING	DISTANCE	DESCRIPTION
73645	2014-03-13	13:26:00	JWD	576802	3662970	138	5	W/COVEY
73645	2014-03-14	09:17:00	JWD	576837	3662937	0	0	FLUSHED W/COVEY AT TRAP 1037
73645	2014-03-15	10:59:00	JWD	576800	3662944	230	5	W/COVEY
73645	2014-03-17	11:38:00	JWD	576812	3662954	350	5	W/COVEY
73645	2014-03-18	14:57:00	JWD	576866	3662815	0	0	FLUSHED W/COVEY
73645	2014-03-19	17:05:00	JWD	576871	3662830	0	0	FLUSHED
73645	2014-03-20	15:55:00	JWD					LIVE SCAN ONLY
73645	2014-03-21	09:09:00	JWD	576708	3662881	227	50	W/COVEY
73645	2014-03-23	19:00:00	JWD	576781	3663004	7	15	W/COVEY
73645	2014-03-27	14:34:00	JWD	576746	3662961	266	20	W/COVEY
73645	2014-03-29	12:58:00	JWD	576714	3662921	0	0	MORT
		2 - FEATHERS ONLY
		MAJOR BITE MARKS
		COULD SEE INSIDE TRANSMITTER
		MAMMAL PREDATION
		DOD=3/28/2014

[truncated: 11 more sheets: 73647-272, 73649-163, 73651-442, 73653-082, 73655-153, 73657-018, 73659-181, 73661-091, 73663-172, Master, GIS CSV COPY]
