# Supplementary material for: Assessment of northern bobwhite survival and fitness in the West Gulf Coastal Plain ecoregion
Source: PLoS One. 2018 Jul 17;13(7):e0200544. doi: 10.1371/journal.pone.0200544 (PMC6049910; doi:10.1371/journal.pone.0200544)
Supplement: S1 File — (ZIP) [file pone.0200544.s001.zip › Telemetry_data/FELSENTHAL TELEMETRY SPREADSHEET SHORT.xlsx]

## Sheet: Sheet1
BIRD #	DATE	TIME	OBSERVER	ACTIVITY	HABITAT	Y Cord (E)	X Cord (N)	AZIMUTH	DISTANCE (METERS)	COMMENTS
73603	2013-04-06	7:49P	JWD	ROOSTING	SHRUB/FOREST	576080	3667378	127	30
73603	2013-04-07	9:26A	JWD	U	REGEN AREA	575893	3667168	241	30
73603	2013-04-08	9:16A	JWD	W/COVEY	SHRUB/FOREST	576211	3667416	29	10
73603	2013-04-09	2:58P	JWD	LOAFING? W/COVEY		575875	3667164	123	15
73603	2013-04-10	11:06A	JWD	FLUSHED W/COVEY	SHRUB/FOREST	576157	3667198	X	X
73603	2013-04-11	2:02P	JWD	W/COVEY	SHRUB/FOREST	576147	3667435	67	20
73605	2013-04-06	7:49P	JWD	ROOSTING	SHRUB/FOREST	576080	3667378	127	30
73605	2013-04-07	9:26A	JWD	U	REGEN AREA	575893	3667168	241	30
73605	2013-04-07	5:30P	JWD	TRAPPED IN 132	SHRUB/FOREST	576167	3667186	X	X	COVEY FLUSHED OUTSIDE OF TRAP
73605	2013-04-08	9:16A	JWD	W/COVEY	SHRUB/FOREST	576211	3667416	29	10
73605	2013-04-09	2:58P	JWD	LOAFING?		575875	3667164	123	15
73605	2013-04-10	11:06A	JWD	FLUSHED W/COVEY	SHRUB/FOREST	576157	3667198	X	X
73605	2013-04-11	2:02P	JWD	W/COVEY	SHRUB/FOREST	576147	3667435	67	20
73607	2013-04-06	7:49P	JWD	ROOSTING	SHRUB/FOREST	576080	3667378	127	30
73607	2013-04-07	9:26A	JWD	U	REGEN AREA	575893	3667168	241	30
73607	2013-04-08	9:16A	JWD	W/COVEY	SHRUB/FOREST	576211	3667416	29	10
73607	2013-04-09	2:58P	JWD	LOAFING? W/COVEY		575875	3667164	123	15
73607	2013-04-10	11:06A	JWD	FLUSHED W/COVEY	SHRUB/FOREST	576157	3667198	X	X
73607	2013-04-11	2:02P	JWD	W/COVEY	SHRUB/FOREST	576147	3667435	67	20
73609	2013-04-06	7:49P	JWD	ROOSTING	SHRUB/FOREST	576080	3667378	127	30
73609	2013-04-07	9:26A	JWD	U	REGEN AREA	575893	3667168	241	30
73609	2013-04-08	9:16A	JWD	W/COVEY	SHRUB/FOREST	576211	3667416	29	10
73609	2013-04-09	2:45P	JWD	LOAFING?	REGEN AREA	575767	3667170	6	15
73609	2013-04-09	6:55P	JWD	FLUSHED FROM TRAP	SHRUB/FOREST	576167	3667450	X	X
73609	2013-04-10	11:20A	JWD	LOAFING?	REGEN AREA	575930	3667217	232	10	ON HER OWN
73609	2013-04-11	2:02P	JWD	W/COVEY	SHRUB/FOREST	576147	3667435	67	20
73609	2013-04-12	6:43P	JWD	ALONE?	SHRUB/FOREST	576188	3667395	338	20	NEAR TRAP 132
73609	2013-04-13	6:14P	JWD	ALONE?	SHRUB/FOREST	576135	3667446	61	20
73609	2013-04-14	4:31P	JWD	FLUSHED	INSIDE FB/REGEN	576171	3667450	X	X
73609	2013-04-15	12:14P	JWD	ALONE?	BT 2 FBS NEAR REGEN	575985	3667248	183	15
73609	2013-04-16	9:01A	JWD	ALONE?	REGEN AREA	575942	3667102	29	20
73609	2013-04-17	9:20A	JWD	ALONE?	REGEN AREA	575779	3667092	315	50
73609	2013-04-18	12:21P	JWD	ALONE?	REGEN AREA	575692	3667235	223	20
73609	2013-04-19	12:42P	JWD	ALONE?	REGEN AREA	575660	3667275	221	15
73609	2013-04-20	2:01P	JWD	ALONE?	REGEN AREA	575662	3667240	30	30
73609	2013-04-21	1:07P	JWD	ALONE?	OUTSIDE FB	575567	3667178	130	10
73607	2013-04-12	7:15P	JWD	FLUSHED	ROADSIDE	576131	3667111	X	X
73607	2013-04-13	6:26P	JWD	W/COVEY	SHRUB/FOREST	576162	3667265	63	30
73607	2013-04-14	4:44P	JWD	W/COVEY	SHRUB/FOREST	576152	3667310	89	15
73607	2013-04-15	11:59A	JWD	W/COVEY	SHRUB/FOREST	576131	3667150	141	20
73607	2013-04-16	9:36A	JWD	ALONE?	REGEN AREA	575732	3667067	55	50
73607	2013-04-17	9:13A	JWD	ALONE?	INSIDE FB/REGEN	575709	3667027	38	15
73607	2013-04-18	12:38P	JWD	ALONE?	SHRUB/FOREST	575967	3667029	171	45
73607	2013-04-19	12:21P	JWD	ALONE?	SHRUB/FOREST	576073	3666978	166	20
73607	2013-04-20	1:42P	JWD	ALONE?	SHRUB/FOREST	575986	3666988	144	10
73607	2013-04-21	12:48P	JWD	ALONE?	SHRUB/FOREST	575898	3666987	286	15
73603	2013-04-12	7:15P	JWD	FLUSHED	ROADSIDE	576131	3667111	X	X
73603	2013-04-13	6:26P	JWD	W/COVEY	SHRUB/FOREST	576162	3667265	63	30
73603	2013-04-14	4:44P	JWD	W/COVEY	SHRUB/FOREST	576152	3667310	89	15
73603	2013-04-15	11:59A	JWD	W/COVEY	SHRUB/FOREST	576131	3667150	141	20
73603	2013-04-16	9:11A	JWD	W/.307	SHRUB/FOREST	576231	3667074	61	40
73603	2013-04-17	9:20A	JWD	W/.307	INSIDE FB/REGEN	575779	3667092	315	15
73603	2013-04-18	12:50P	JWD	W/.307	SHRUB/FOREST	576194	3667100	37	30
73603	2013-04-19	12:07P	JWD	W/.307	SHRUB/FOREST	575899	3666922	87	20
73603	2013-04-20	1:31P	JWD	W/.307	SHRUB/FOREST	576134	3667181	267	354
73603	2013-04-21	1:20P	JWD	ALONE?	INSIDE FB/REGEN	575981	3667163	273	15
73605	2013-04-12	7:15P	JWD	FLUSHED	ROADSIDE	576131	3667111	X	X
73605	2013-04-13	6:26P	JWD	W/COVEY	SHRUB/FOREST	576162	3667265	63	30
73605	2013-04-14	4:44P	JWD	W/COVEY	SHRUB/FOREST	576152	3667310	89	15
73605	2013-04-15	11:59A	JWD	W/COVEY	SHRUB/FOREST	576131	3667150	141	20
73605	2013-04-16	9:11A	JWD	W/.532	SHRUB/FOREST	576231	3667074	61	40
73605	2013-04-17	9:20A	JWD	W/.532	INSIDE FB/REGEN	575779	3667092	315	15
73605	2013-04-18	12:50P	JWD	W/.532	SHRUB/FOREST	576194	3667100	37	30
73605	2013-04-19	12:07P	JWD	W/.532	SHRUB/FOREST	575899	3666922	87	20
73605	2013-04-20	1:31P	JWD	W/.532	SHRUB/FOREST	576134	3667181	267	354
73605	2013-04-21	1:18P	JWD	FLUSHED	OUTSIDE FB	575985	3667123	X	X
73611	2013-05-09	11:00AM	JWD	FIRST CATCH/MALE NEAR TRAP	INSDIDE REGEN	575779	3667095	X	X
73611	2013-05-10	4:12P	JWD	UNK	SHRUB/FOREST/REGEN	575939	3667191	178	5
73611	2013-05-11	3:12P	JWD	UNK	SHRUB/FOREST/REGEN	575664	3667248	135	5
73611	2013-05-12	3:06P	JWD	UNK	SHRUB/FOREST/REGEN	575659	3666958	72	20
73611	2013-05-13	4:14P	JWD	UNK	SHRUB/FOREST/REGEN	576098	3666965	302	15
73611	2013-05-14	4:45P	JWD	UNK	SHRUB/FOREST/REGEN	576136	3667437	71	20
73611	2013-05-15	2:34P	JWD	UNK	SHRUB/FOREST/REGEN	576177	3667004	29	20
73611	2013-05-16	2:37P	JWD	UNK	SHRUB/FOREST/REGEN	576068	3666977	147	10
73611	2013-05-17	1:23P	JWD	UNK	SHRUB/FOREST/REGEN	576084	3666988	108	15
73607	2013-04-22	4:43P	JWD	UNK	SHRUB/FOREST/REGEN	575650	3667129	80	15
73607	2013-04-23	3:36P	JWD	UNK	SHRUB/FOREST/REGEN	575745	3666989	234	20
73607	2013-04-24	6:52P	JWD	UNK	SHRUB/FOREST/REGEN	575628	3667284	134	50
73607	2013-04-25	4:33P	JWD	UNK	SHRUB/FOREST/REGEN	575641	3667068	266	15
73609	2013-04-22	5:06P	JWD	FLUSHED	SHRUB/FOREST/REGEN	575524	3667200	X	X	FLUSHED
73609	2013-04-23	3:07P	JWD	UNK	SHRUB/FOREST/REGEN	575680	3667182	X	X	CLOSE ENCOUNTERS
73609	2013-04-24	6:04P	JWD	UNK	SHRUB/FOREST/REGEN	575683	3667180	X	X	CLOSE ENCOUNTERS?
73603	2013-04-22	4:38P	JWD	W/307	SHRUB/FOREST/REGEN	575678	3667074	26	20
73603	2013-04-23	3:28P	JWD	W/307	SHRUB/FOREST/REGEN	575649	3666970	207	30
73603	2013-04-24	5:43P	JWD	NEAR 307	SHRUB/FOREST/REGEN	575494	3667265	111	30
73603	2013-04-25	5:10P	JWD	ALONE	SHRUB/FOREST/REGEN	575711	3667143	279	25
73605	2013-04-22	4:38P	JWD	W/532	SHRUB/FOREST/REGEN	575678	3667074	26	20
73605	2013-04-23	3:28P	JWD	W/532	SHRUB/FOREST/REGEN	575649	3666970	207	30
73605	2013-04-24	5:43P	JWD	NEAR 532	SHRUB/FOREST/REGEN	575494	3667265	93	40	OUTSIDE FB
73605	2013-04-25	5:05P	JWD	ALONE	SHRUB/FOREST/REGEN	575760	3667196	144	35
73605	2013-04-26	5:58P	JWD	W/532	SHRUB/FOREST/REGEN	575218	3666945	131	10
73605	2013-04-27	1:46P	JWD	W/532	SHRUB/FOREST/REGEN	575242	3666948	168	20
73605	2013-04-28	1:34P	JWD	W/532	SHRUB/FOREST/REGEN	575322	3666901	52	50
73605	2013-04-29	10:06A	JWD	W/532	SHRUB/FOREST/REGEN	575251	3666913	186	20
73605	2013-04-30	12:48P	JWD	W/532	SHRUB/FOREST/REGEN	575237	3666928	29	10
73605	2013-05-01	3:55P	JWD	W/532	SHRUB/FOREST/REGEN	575214	3666957	206	20
73605	2013-05-02	9:20A	JWD	W/532	SHRUB/FOREST/REGEN	575251	3666911	242	5
73605	2013-05-03	5:53P	JWD	W/532	SHRUB/FOREST/REGEN	575091	3666863	309	30
73605	2013-05-04	4:52P	JWD	W/532	SHRUB/FOREST/REGEN	575237	3666916	119	3.5
73605	2013-05-05	12:02P	JWD	W/532	SHRUB/FOREST/REGEN	575346	3666771	257	50
73605	2013-05-06	5:38P	JWD	W/532	SHRUB/FOREST/REGEN	575103	3666775	180	15
73605	2013-05-07	10:15A	JWD	W/532	SHRUB/FOREST/REGEN	575228	3666973	38	25
73605	2013-05-08	12:13P	JWD	W/532	SHRUB/FOREST/REGEN	575381	3666915	46	40
73605	2013-05-09	2:10P	JWD	W/532	SHRUB/FOREST/REGEN	575261	3667011	23	15
73605	2013-05-10	5:25P	JWD	W/532	SHRUB/FOREST/REGEN	575315	3666679	226	10
73605	2013-05-11	4:06P	JWD	W/532	SHRUB/FOREST/REGEN	575232	3666642	180	15
73605	2013-05-12	11:01A	JWD	W/532	SHRUB/FOREST/REGEN	575262	3666808	158	10
73605	2013-05-13	2:32P	JWD	W/532	SHRUB/FOREST/REGEN	575190	3666944	134	15
73605	2013-05-14	4:23P	JWD	W/532	SHRUB/FOREST/REGEN	575405	3666921	174	10
73603	2013-04-26	5:58P	JWD	W/307	SHRUB/FOREST/REGEN	575218	3666945	131	10	BIG QUARTER MILE JUMP
73603	2013-04-27	1:46P	JWD	W/307	SHRUB/FOREST/REGEN	575242	3666948	168	20
73603	2013-04-28	1:34P	JWD	W/307	SHRUB/FOREST/REGEN	575322	3666901	52	50
73603	2013-04-29	10:06A	JWD	W/307	SHRUB/FOREST/REGEN	575251	3666913	186	20
73603	2013-04-30	12:48P	JWD	W/307	SHRUB/FOREST/REGEN	575237	3666928	29	10
73603	2013-05-01	3:55P	JWD	W/307	SHRUB/FOREST/REGEN	575214	3666957	206	20
73603	2013-05-02	9:20A	JWD	W/307	SHRUB/FOREST/REGEN	575251	3666911	242	5
73603	2013-05-03	5:53P	JWD	W/307	SHRUB/FOREST/REGEN	575091	3666863	309	30
73603	2013-05-04	4:52P	JWD	W/307	SHRUB/FOREST/REGEN	575237	3666916	119	3.5
73603	2013-05-05	12:02P	JWD	W/307	SHRUB/FOREST/REGEN	575346	3666771	257	50
73603	2013-05-06	5:38P	JWD	W/307	SHRUB/FOREST/REGEN	575103	3666775	180	15
73603	2013-05-07	10:15A	JWD	W/307	SHRUB/FOREST/REGEN	575228	3666973	38	25
73603	2013-05-08	12:13P	JWD	W/307	SHRUB/FOREST/REGEN	575381	3666915	46	40
73603	2013-05-09	2:10P	JWD	W/307	SHRUB/FOREST/REGEN	575261	3667011	23	15
73603	2013-05-10	5:25P	JWD	W/307	SHRUB/FOREST/REGEN	575315	3666679	226	10
73603	2013-05-11	4:06P	JWD	W/307	SHRUB/FOREST/REGEN	575232	3666642	180	15
73603	2013-05-12	11:01A	JWD	W/307	SHRUB/FOREST/REGEN	575262	3666808	158	10
73603	2013-05-13	2:32P	JWD	W/307	SHRUB/FOREST/REGEN	575190	3666944	134	15
73603	2013-05-14	4:23P	JWD	W/307	SHRUB/FOREST/REGEN	575405	3666921	174	10
73603	2013-05-15	4:20P	JWD	UNK	SHRUB/FOREST/REGEN	575095	3666595	32	10
73603	2013-05-16	3:46:00P	JWD		SHRUB/FOREST/REGEN	575017	3666530	125	45
73603	2013-05-17	3:12P	JWD	W/469	SHRUB/FOREST/REGEN	574883	3666604	169	50
73603	2013-05-18	4:44p	JWD	W/469	SHRUB/FOREST/REGEN	574989	3666430	119	40
73603	2013-05-19	4:11P	JWD	W/469	SHRUB/FOREST/REGEN	574807	3666571	249	15
73603	2013-05-20	11:04A	JWD	W/469	SHRUB/FOREST/REGEN	574975	3666685	182	25
73603	2013-05-21	10:50A	JWD	W/469	SHRUB/FOREST/REGEN	575069	3666472	191	20
73605	2013-05-15		JWD	UNK	SHRUB/FOREST/REGEN
73605	2013-05-16		JWD	UNK	SHRUB/FOREST/REGEN
73605	2013-05-17		JWD	UNK	SHRUB/FOREST/REGEN
73605	2013-05-18	6:03P	JWD	UNK	SHRUB/FOREST/REGEN	575682	3667139	322	20
73605	2013-05-19	3:01P	JWD	UNK	SHRUB/FOREST/REGEN	575635	3667299	345	5
73605	2013-05-20	9:35A	JWD	UNK	SHRUB/FOREST/REGEN	575659	3667029	221	10
73605	2013-05-21	11:25A	JWD	UNK	SHRUB/FOREST/REGEN	575782	3667049	52	15
73607	2013-04-26	5:05P	JWD	UNK	SHRUB/FOREST	575597	3667237	66	15
73607	2013-04-27	1:00P	JWD	UNK	SHRUB/FOREST	575576	3667319	244	20
73607	2013-04-28	1:19P	JWD	UNK	SHRUB/FOREST	575607	3667285	305	50			CHECK 73607 AND 609 AND 611
73607	2013-04-29	11:08A	JWD	UNK	SHRUB/FOREST	575839	3667403	311	35
73607	2013-04-30	12:11P	JWD	UNK	SHRUB/FOREST	575662	3667369	284	35
73607	2013-05-01	3:33P	JWD	UNK	SHRUB/FOREST	575584	3667079	149	15
73607	2013-05-02	8:55A	JWD	UNK	SHRUB/FOREST	575852	3667041	328	15
73607	2013-05-03	5:44P	JWD	UNK	SHRUB/FOREST	575190	3666934	125	15
73607	2013-05-04	5:24P	JWD	FLUSHED	SHRUB/FOREST	575244	3666755	X	X
73607	2013-05-05	11:43A	JWD	UNK	SHRUB/FOREST	575097	3666860	243	35
73607	2013-05-06	5:28P	JWD	UNK	SHRUB/FOREST	575231	3666926	131	15
73607	2013-05-07	10:29A	JWD	UNK	SHRUB/FOREST	575066	3666819	195	30
73607	2013-05-08	11:43A	JWD	UNK	SHRUB/FOREST	575053	3666807	324	5
73607	2013-05-09	1:54P	JWD	UNK	SHRUB/FOREST	575278	3666881	204	30
73607	2013-05-10	5:11P	JWD	UNK	SHRUB/FOREST	575227	3666825	159	25
73607	2013-05-11	3:46P	JWD	UNK	SHRUB/FOREST	575174	3666784	135	10
73607	2013-05-12	10:42A	JWD	UNK	SHRUB/FOREST	575047	3666938	41	15
73607	2013-05-13	2:21P	JWD	UNK	SHRUB/FOREST	575196	3666907	326	10
73607	2013-05-14	4:08P	JWD	UNK	SHRUB/FOREST	575208	3666800	187	10
73607	2013-05-15	4:20P	JWD	UNK	SHRUB/FOREST/REGEN	575095	3666595	32	10
73607	2013-05-16	3:46:00P	JWD	W/532	SHRUB/FOREST/REGEN	575017	3666530	125	45
73607	2013-05-17	3:12P	JWD	W/532	SHRUB/FOREST/REGEN	574883	3666604	169	50
73607	2013-05-18	4:44p	JWD	W/532	SHRUB/FOREST/REGEN	574989	3666430	119	40
73607	2013-05-19	4:11P	JWD	W/532	SHRUB/FOREST/REGEN	574807	3666571	249	15
73607	2013-05-20	11:04A	JWD	W/532	SHRUB/FOREST/REGEN	574975	3666685	182	25
73607	2013-05-21	10:50A	JWD	W/532	SHRUB/FOREST/REGEN	575069	3666472	191	20
73607	2013-05-22	3:36P	JWD	W/532	SHRUB/FOREST	575065	3666447	96	20
73607	2013-05-23	9:34A	JWD	W/532	SHRUB/FOREST	575136	3666577	54	20
73607	2013-05-24	10:30A	JWD	FLUSHED	SHRUB/FOREST	574985	3666731	X	X
73607	2013-05-25	9:56A	JWD		SHRUB/FOREST	575103	3666816	148	45
73607	2013-05-26	4:49P	JWD		SHRUB/FOREST	575157	3666901	62	35
73607	2013-05-27	3:30P	JWD		SHRUB/FOREST	575103	3666802	110	10
73607	2013-05-28	5:28P	JWD		SHRUB/FOREST	575138	3666851	28	50
73607	2013-05-28	3:27P	JWD	INCUBATING	SHRUB/FOREST	575093	3666779	X	X
73607	2013-05-28	11:06A	JWD	INCUBATING	SHRUB/FOREST	575093	3666779	X	X
73607	2013-05-29	3:14P	JWD	INCUBATING	SHRUB/FOREST	575093	3666779	X	X
73607	2013-05-30	8:45A	JWD	INCUBATING	SHRUB/FOREST	575093	3666779	X	X
73607	2013-05-31	7:09P	JWD	FEEDING	SHRUB/FOREST	575097	3666799	190	20
73607	2013-06-01	3:37P	JWD	INCUBATING	SHRUB/FOREST	575093	3666779	X	X
73607	2013-06-02	4:45P	JWD	INCUBATING	SHRUB/FOREST	575093	3666779	X	X
73607	2013-06-03	5:49P	JWD	FEEDING?	SHRUB/FOREST	574965	3666747	132	30
73607	2013-06-04		JWD		SHRUB/FOREST
73607	2013-06-05	6:02P	JWD	INCUBATING	SHRUB/FOREST	575093	3666779	X	X
73607	2013-06-05	5:24P	JWD	INCUBATING	SHRUB/FOREST	575093	3666779	X	X
73607	2013-06-05	4:40P	JWD	INCUBATING	SHRUB/FOREST	575093	3666779	X	X
73607	2013-06-05	9:55A	JWD	INCUBATING	SHRUB/FOREST	575093	3666779	X	X
73607	2013-06-06	5:14P	JWD	FEEDING?	SHRUB/FOREST	575028	3666742	256	15
73607	2013-06-07	2:00P	JWD	INCUBATING	SHRUB/FOREST	575093	3666779	X	X
73609	2013-04-25	4:43P	JWD	FLUSHED WITH UNMARKED MALE	SHRUB/FOREST	575657	3667213	X	X
73609	2013-04-26	5:21P	JWD		SHRUB/FOREST	575869	3667175	47	25
73609	2013-04-27	1:24P	JWD		SHRUB/FOREST	575936	3667115	241	15
73609	2013-04-28	1:07P	JWD		SHRUB/FOREST	575935	3667140	270	50
73609	2013-04-29	11:27A	JWD		SHRUB/FOREST	575915	3667231	155	40
73609	2013-04-30	12:00P	JWD		SHRUB/FOREST	575776	3667159	174	40
73609	2013-05-01	3:25P	JWD		SHRUB/FOREST	575721	3667115	336	25
73609	2013-05-02	9:00A	JWD		SHRUB/FOREST	575826	3667061	8	25
73609	2013-05-03	05:16:00	JWD		SHRUB/FOREST	575952	3667269	129	40
73609	2013-05-04	4:35P	JWD		SHRUB/FOREST	576116	3667043	253	25
73609	2013-05-05	2:01P	JWD		SHRUB/FOREST	575914	3667035	184	25
73609	2013-05-06	5:11P	JWD		SHRUB/FOREST	575978	3667160	299	25
73609	2013-05-07	1:47P	JWD		SHRUB/FOREST	575691	3667245	243	15
73609	2013-05-08	5:47P	JWD		SHRUB/FOREST	575705	3667331	323	40
73609	2013-05-09	2:47P	JWD		SHRUB/FOREST	575741	3667330	339	15
73609	2013-05-10	4:32P	JWD		SHRUB/FOREST	575681	3667032	192	10
73609	2013-05-11		JWD		SHRUB/FOREST
73609	2013-05-12	2:56P	JWD		SHRUB/FOREST	575827	3666898	195	10
73609	2013-05-13	3:40P	JWD		SHRUB/FOREST	576066	3666938	302	15
73609	2013-05-14	3:51P	JWD		SHRUB/FOREST	575635	3667290	122	50
73609	2013-05-15	2:43P	JWD		SHRUB/FOREST	575779	3666932	217	15
73609	2013-05-16	2:22P	JWD		SHRUB/FOREST	575816	3667328	2	15
73609	2013-05-17	2:11P	JWD		SHRUB/FOREST	575417	3666959	68	25
73609	2013-05-18	6:22P	JWD		SHRUB/FOREST	575745	3667418	314	20
73609	2013-05-19	2:50P	JWD		SHRUB/FOREST	575664	3667219	19	10
73609	2013-05-20	9:43P	JWD		SHRUB/FOREST	575848	3667065	357	15
73609	2013-05-21	11:41A	JWD		SHRUB/FOREST	575836	3667302	300	15
73609	2013-05-22	1:30P	JWD		SHRUB/FOREST	575689	3667375	24	5
73609	2013-05-23	2:10P	JWD		SHRUB/FOREST	575791	3667372	25	20
73609	2013-05-23	10:17A	JWD	IN TRAP 320…UNMARKED MALE NEARBY]	SHRUB/FOREST	575821	3667317	X	X
73609	2013-05-24	1:39P	JWD		SHRUB/FOREST	575939	3667249	136	15
73609	2013-05-25	10:43A	JWD		SHRUB/FOREST	575945	3666847	77	50
73609	2013-05-26	2:54P	JWD		SHRUB/FOREST	575603	3667096	256	10
73609	2013-05-27	2:36P	JWD		SHRUB/FOREST	575845	3667430	0	35
73609	2013-05-28	9:38P	JWD		SHRUB/FOREST	575812	3666862	139	25
73609	2013-05-29	4:07P	JWD		SHRUB/FOREST	575606	3666920	240	25
73609	2013-05-30	7:31A	JWD		SHRUB/FOREST	575607	3667098	243	10
73609	2013-05-31	10:21A	JWD	POSSIBLE NEST?	SHRUB/FOREST	575602	3667088			ACTUAL LOCATION PLUS OR MINUS 5FT
73609	2013-05-31	5:40P	JWD		SHRUB/FOREST
73609	2013-06-01	3:40P	JWD		SHRUB/FOREST					ALIVE - NO LOCATION - TELEMETRY INDICATED THE BIRD WAS NOT NEAR THE ANTICIPATED NEST SITE - STORMS CAUSED STATIC ELECTRIC DISRUPTION TO TELEMETRY GEAR - IT WAS CERTAIN HOWEVER THAT IT WAS NOT NEAR NEST
73609	2013-06-02	5:09P	JWD		SHRUB/FOREST					ALIVE - NO LOCATION - TELEMETRY INDICATED THE BIRD WAS NOT NEAR THE ANTICIPATED NEST SITE
73609	2013-06-03	2:41P	JWD	W/532	SHRUB/FOREST	576167	3666775	204	30
73609	2013-06-04	5:00P	JWD	W/532	SHRUB/FOREST	575763	3666791	187	35
73609	2013-06-05	3:51P	JWD	W/532	SHRUB/FOREST	575918	3666765	98	20
73609	2013-06-06	5:57P	JWD	W/532	SHRUB/FOREST	575863	3667351	355	25
73609	2013-06-07	10:52P	JWD	W/532	SHRUB/FOREST	575741	3666520	52	5
73603	2013-05-22	3:36A	JWD		SHRUB/FOREST	575065	3666447	96	20
73603	2013-05-23	9:34A	JWD		SHRUB/FOREST	575136	3666577	54	50
73603	2013-05-24	11:30A	JWD	FLUSHED BY ACCIDENT	SHRUB/FOREST	574985	3666731	X	X
73603	2013-05-25	9:38A?	JWD	CALLING ALONE?	SHRUB/FOREST	575155	3666911	267	45
73603	2013-05-26	4:26P	JWD	CALLING ALONE?	SHRUB/FOREST	574817	3666670	244	15
73603	2013-05-27	2:49P	JWD		SHRUB/FOREST	575369	3666895	191	35
73603	2013-05-28	11:48A	JWD	CALLING	SHRUB/FOREST	574999	3666594	183	40
73603	2013-05-29	3:41P	JWD		SHRUB/FOREST	574783	3666583	312	15
73603	2013-05-30	7:54P	JWD		SHRUB/FOREST	575414	3667104	79	10
73603	2013-05-31	10:38A	JWD		SHRUB/FOREST	575302	3667142	310	50
73603	2013-06-01	3:40P	JWD		SHRUB/FOREST					ALIVE - NO LOCATION - TELEMETRY INDICATED THE BIRD WAS NOT NEAR THE ANTICIPATED NEST SITE - STORMS CAUSED STATIC ELECTRIC DISRUPTION TO TELEMETRY GEAR - IT WAS CERTAIN HOWEVER THAT IT WAS NOT NEAR NEST
73603	2013-06-02	5:09P	JWD	JUMP	SHRUB/FOREST					ALIVE - NO LOCATION - TELEMETRY INDICATED THE BIRD WAS NOT NEAR THE ANTICIPATED NEST SITE
73603	2013-06-03	2:41P	JWD	W/290	SHRUB/FOREST	576167	3666775	204	30
73603	2013-06-04	5:00P	JWD	W/290	SHRUB/FOREST	575763	3666791	187	35
73603	2013-06-05	3:51P	JWD	W/290	SHRUB/FOREST	575918	3666765	98	20
73603	2013-06-05	10:52A	JWD	W/290	SHRUB/FOREST	575741	3666520	52	5
73603	2013-06-06	5:57P	JWD	W/290	SHRUB/FOREST	575863	3667351	355	25
73605	2013-05-22	1:13p	JWD		SHRUB/FOREST	575690	3667026	250	15
73605	2013-05-23	2:28p	JWD	W/506	SHRUB/FOREST	575743	3667073	45	21
73605	2013-05-24	2:08p	JWD	W/506	SHRUB/FOREST	575304	3666903	166	40
73605	2013-05-25	9:29p	JWD	W/506	SHRUB/FOREST	575227	3666875	18	5
73605	2013-05-26	4:05p	JWD		SHRUB/FOREST	575220	3666796	111	35
73605	2013-05-27	3:11p	JWD	W/506	SHRUB/FOREST	575562	3666675	60	20
73605	2013-05-28	10:27p	JWD		SHRUB/FOREST	575403	3666788	79	15
73605	2013-05-29	2:32p	JWD		SHRUB/FOREST	575288	3666796	335	25
73605	2013-05-30	8:30A	JWD		SHRUB/FOREST	575324	3666788	205	20
73605	2013-05-31	4:22p	JWD		SHRUB/FOREST	575526	3666671	32	40
73605	2013-06-01	3:40P	JWD		SHRUB/FOREST					ALIVE - NO LOCATION - TELEMETRY INDICATED THE BIRD WAS NOT NEAR THE ANTICIPATED NEST SITE - STORMS CAUSED STATIC ELECTRIC DISRUPTION TO TELEMETRY GEAR - IT WAS CERTAIN HOWEVER THAT IT WAS NOT NEAR NEST
73605	2013-06-02	5:09p	JWD		SHRUB/FOREST					ALIVE - NO LOCATION - TELEMETRY INDICATED THE BIRD WAS NOT NEAR THE ANTICIPATED NEST SITE
73605	2013-06-02	4:51P	JWD		SHRUB/FOREST	575218	3666837	169	40
73605	2013-06-03	12:19P	JWD		SHRUB/FOREST	575223	3666795	85	5
73605	2013-06-03	6:08P	JWD		SHRUB/FOREST	575205	3666773	172	25
73605	2013-06-04	1:29P	JWD	FLUSHED	SHRUB/FOREST	575125	3666588	X	X
73605	2013-06-05	10:16A	JWD		SHRUB/FOREST	575260	3666858	104	5
73605	2013-06-05	4;31P	JWD	FLUSHED BY ACCIDENT	SHRUB/FOREST	575111	3666755	X	X
73605	2013-06-06	5:21P	JWD	FLUSHED BY ACCIDENT - FEEDING?	SHRUB/FOREST	575002	3666830	X	X
73613	2013-05-23	11:00A	JWD	CAPTURED TRAP 307	SHRUB/FOREST	575760	3667119	X	X
73613	2013-05-24	2:08P	JWD	W/307	SHRUB/FOREST	575304	3666903	166	40
73613	2013-05-25	9:29A	JWD	W/307	SHRUB/FOREST	575227	3666875	18	5
73613	2013-05-26	4:05P	JWD	W/307	SHRUB/FOREST	575220	3666796	111	35
73613	2013-05-27	3:11P	JWD	W/307	SHRUB/FOREST	575562	3666675	60	20
73613	2013-05-28	10:27A	JWD		SHRUB/FOREST	575403	3666788	79	15
73613	2013-05-29	2:32P	JWD		SHRUB/FOREST	575288	3666796	335	25
73613	2013-05-30	8:30A	JWD		SHRUB/FOREST	575324	3666788	205	20
73613	2013-05-31	4:23P	JWD		SHRUB/FOREST	575525	3666671	90	50
73613	2013-06-01	3:40P	JWD	JUMP	SHRUB/FOREST					ALIVE - NO LOCATION - TELEMETRY INDICATED THE BIRD WAS NOT NEAR THE ANTICIPATED NEST SITE - STORMS CAUSED STATIC ELECTRIC DISRUPTION TO TELEMETRY GEAR - IT WAS CERTAIN HOWEVER THAT IT WAS NOT NEAR NEST
73613	2013-06-02	5:09P	JWD	JUMP?	SHRUB/FOREST					ALIVE - NO LOCATION - TELEMETRY INDICATED THE BIRD WAS NOT NEAR THE ANTICIPATED NEST SITE
73613	2013-06-03	2:22P	JWD	W/380	SHRUB/FOREST	576013	3666911	33	15
73613	2013-06-04	5:21P	JWD	W/380	SHRUB/FOREST	576130	3667202	116	20
73613	2013-06-05	9:09A	JWD	W/380	SHRUB/FOREST	576150	3667307	84	45
73613	2013-06-05	3:28P	JWD	W/380	SHRUB/FOREST	576064	3667172	339	15
73613	2013-06-06	4:07P	JWD	DITCH TO AIR - AL	SHRUB/FOREST	576102	3667183	X	X
73613	2013-06-07	4:00P	JWD		SHRUB/FOREST	576178	3667066	182	20
73613	2013-06-08	1:58P	JWD	W/380	SHRUB/FOREST	576035	3666933	210	25
73613	2013-06-09	7:35A	JWD		SHRUB/FOREST	575979	3667041	261	25
73613	2013-06-10	4:07P	JWD	W/380	SHRUB/FOREST	575976	3666997	238	50
73613	2013-06-11	8:05P	JWD	ROOST	SHRUB/FOREST	575225	3666903	205	10
73613	2013-06-12	3:45P	JWD		SHRUB/FOREST	574732	3666537	260	20
73613	2013-06-13	5:37P	JWD	FLUSHED/CALLING	SHRUB/FOREST	574618	3666559	184	15
73613	2013-06-14	10:43A	JWD		SHRUB/FOREST	574714	3666663	X	X
73613	2013-06-15	2:58P	JWD		SHRUB/FOREST	575070	3666742	20	50
73615	2013-06-09	6:55P	JWD	IN TRAP 369	SHRUB/FOREST	574196	3666946	X	X
73615	2013-06-10	4:52P	JWD	FLUSHED W/FEMALE	SHRUB/FOREST	574236	3666853	X	X
73615	2013-06-11	6:08P	JWD		SHRUB/FOREST	574241	3667040	70	15
73615	2013-06-12	5:00P	JWD		SHRUB/FOREST	574223	3666892	193	25
73615	2013-06-13	10:17A	JWD		SHRUB/FOREST	574183	3667176	16	30
73615	2013-06-14	9:31A	JWD		SHRUB/FOREST	574258	3667030	58	15
73615	2013-06-15	3:48P	JWD		SHRUB/FOREST	574345	3667169	258	50
73617	2013-06-09	7:20P	JWD		SHRUB/FOREST	574204	3666865	X	X
73617	2013-06-10	5:02P	JWD		SHRUB/FOREST	574102	3666946	220	30
73617	2013-06-11	6:20P	JWD		SHRUB/FOREST	574121	3666883	333	25
73617	2013-06-12	5:11P	JWD		SHRUB/FOREST	574113	3666859	154	20
73617	2013-06-13	10:50A	JWD	FLUSHED W/FEMALE	SHRUB/FOREST	574040	3666916	X	X
73617	2013-06-14	9:44A	JWD		SHRUB/FOREST	574046	3666945	197	35
73617	2013-06-15	3:25A	JWD		SHRUB/FOREST	574076	3666709	186	15
73603	2013-06-07	3:25P	JWD	W/290	SHRUB/FOREST	575879	3667453	130	30
73603	2013-06-08	3:05P	JWD	W/290	SHRUB/FOREST	575707	3667370	283	45
73603	2013-06-09	9:13A	JWD	W/290	SHRUB/FOREST	575539	3667373	311	20
73603	2013-06-10	4:24P	JWD	W/290	SHRUB/FOREST	575765	3667406	345	35
73603	2013-06-11	6:43P	JWD	W/290	SHRUB/FOREST	575860	3667445	322	30
73603	2013-06-12	4:13P	JWD	W/290	SHRUB/FOREST	575701	3667392	29	15
73603	2013-06-13	3:34P	JWD	W/290	SHRUB/FOREST	575774	3667398	136	40
73603	2013-06-14	11:15A	JWD	W/290	SHRUB/FOREST	575913	3667403	354	5
73603	2013-06-15	4:22P	JWD	W/290	SHRUB/FOREST	575868	3667440	20	30
73611	2013-05-18	5:36P	JWD		SHRUB/FOREST	576279	3667121	334	30
73611	2013-05-19	6:47P	JWD		SHRUB/FOREST	576149	3667508	107	30
73611	2013-05-20	8:49A	JWD	FLUSHED ALONE ALONG ROAD	SHRUB/FOREST	576136	3667176	X	X
73611	2013-05-21	12:01P	JWD		SHRUB/FOREST	576326	3667205	56	50
73611	2013-05-22	12:57P	JWD		SHRUB/FOREST	576243	3667268	189	10
73611	2013-05-23	2:38P	JWD		SHRUB/FOREST	576140	3667035	122	25
73611	2013-05-24	2:45P	JWD		SHRUB/FOREST	576291	3667154	77	10
73611	2013-05-25	10:54P	JWD		SHRUB/FOREST	575945	3667121	99	10
73611	2013-05-26	2:17P	JWD		SHRUB/FOREST	575940	3667212	234	5
73611	2013-05-27	4:08P	JWD		SHRUB/FOREST	576141	3667325	45	10
73611	2013-05-28	9:24A	JWD		SHRUB/FOREST	576067	3667123	155	30
73611	2013-05-29	4:25P	JWD		SHRUB/FOREST	576106	3667305	313	25
73611	2013-05-30	6:04A	JWD	FLUSHED W/MALE	SHRUB/FOREST	576049	3667225	X	X
73611	2013-05-27	9:47P	JWD	ROOST	SHRUB/FOREST	576076	3667237	248	5
73611	2013-05-31	2:40P	JWD		SHRUB/FOREST	575902	3666938	45	35
73611	2013-06-01	4:05P	JWD		SHRUB/FOREST					ALIVE - NO LOCATION - TELEMETRY INDICATED THE BIRD WAS NOT NEAR THE ANTICIPATED NEST SITE - STORMS CAUSED STATIC ELECTRIC DISRUPTION TO TELEMETRY GEAR - IT WAS CERTAIN HOWEVER THAT IT WAS NOT NEAR NEST
73611	2013-06-02	5:09P	JWD		SHRUB/FOREST					ALIVE - NO LOCATION - TELEMETRY INDICATED THE BIRD WAS NOT NEAR THE ANTICIPATED NEST SITE
73611	2013-06-03	2:22P	JWD	W/506	SHRUB/FOREST	576013	3666911	33	15
73611	2013-06-04	5:21P	JWD	W/506	SHRUB/FOREST	576130	3667202	116	20
73611	2013-06-05	9:09A	JWD	W/506	SHRUB/FOREST	576150	3667307	84	45
73611	2013-06-05	3:28P	JWD	W/506	SHRUB/FOREST	576064	3667172	339	15
73611	2013-06-06	4:27P	JWD	ALONE?	SHRUB/FOREST	575929	3667162	88	10
73611	2013-06-07	3:51P	JWD		SHRUB/FOREST	576223	3667177	108	10
73611	2013-06-08	1:58P	JWD	W/506	SHRUB/FOREST	576035	3666933	210	25
73611	2013-06-09	7:51A	JWD		SHRUB/FOREST	576223	3667047	72	15
73611	2013-06-10	4:07P	JWD	W/506	SHRUB/FOREST	575976	3666997	238	50
73611	2013-06-11	7:45P	JWD	RIGHT NEXT TO NEST	SHRUB/FOREST	576245	3667057	X	X
73611	2013-06-12	2:20P	JWD		SHRUB/FOREST	575865	3667026	164	5
73611	2013-06-12	7:20P	JWD	IN TRAP 344	SHRUB/FOREST	575881	3667012	X	X
73611	2013-06-13	3:50P	JWD		SHRUB/FOREST	576250	3667044	X	X
73611	2013-06-14	10:10A	JWD	INCUBATING	SHRUB/FOREST	576253	3667044	X	X
73611	2013-06-15	2:27P	JWD	INCUBATING	SHRUB/FOREST	576253	3667044	X	X
73609	2013-06-08	3:05P	JWD	W/290	SHRUB/FOREST	575707	3667370	283	45
73609	2013-06-09	9:13A	JWD	W/290	SHRUB/FOREST	575539	3667373	311	20
73609	2013-06-10	4:24P	JWD	W/290	SHRUB/FOREST	575765	3667406	345	35
73609	2013-06-11	6:43P	JWD	W/290	SHRUB/FOREST	575860	3667445	322	30
73609	2013-06-12	4:13P	JWD	W/290	SHRUB/FOREST	575701	3667392	29	15
73609	2013-06-13	3:34P	JWD	W/290	SHRUB/FOREST	575774	3667398	136	40
73609	2013-06-14	11:15A	JWD	W/290	SHRUB/FOREST	575913	3667403	354	5
73609	2013-06-15	4:22P	JWD	W/290	SHRUB/FOREST	575868	3667440	20	30
73607	2013-06-08	2:25P	JWD	INCUBATING	SHRUB/FOREST	575093	3666779	X	X
73607	2013-06-09	8:35PA?	JWD	INCUBATING	SHRUB/FOREST	575093	3666779	X	X
73607	2013-06-10	3:38P	JWD	FEEDING?	SHRUB/FOREST	575228	3666825	159	25
73607	2013-06-11	6:57P	JWD	INCUBATING	SHRUB/FOREST	575093	3666779	X	X
73607	2013-06-12	3:37P	JWD	INCUBATING	SHRUB/FOREST	575093	3666779
73607	2013-06-13	3:15P	JWD	INCUBATING	SHRUB/FOREST	575093	3666779	X	X
73607	2013-06-14	10:29A	JWD	INCUBATING	SHRUB/FOREST	575093	3666779	X	X
73607	2013-06-05	6:10P	JWD	INCUBATING	SHRUB/FOREST	575093	3666779	X	X
73607	2013-06-15	2:47P	JWD	INCUBATING	SHRUB/FOREST	575093	3666779	X	X
73605	2013-06-07	2:59P	JWD		SHRUB/FOREST	575136	3666479	278	50
73605	2013-06-08	2:37P	JWD		SHRUB/FOREST	575231	3666799	76	30
73605	2013-06-09	8:29A	JWD		SHRUB/FOREST	575117	3666748	246	25
73605	2013-06-10	3:44P	JWD		SHRUB/FOREST	575325	3666822	78	35
73605	2013-06-11	7:18P	JWD		SHRUB/FOREST	575361	3666852	284	5
73605	2013-06-12	2:38P	JWD		SHRUB/FOREST	575346	3666850	94	5
73605	2013-06-13	3:11P	JWD	INCUBATING	SHRUB/FOREST	575340	3666856	X	X
73605	2013-06-14	10:22A	JWD	INCUBATING	SHRUB/FOREST	575340	3666856	X	X
73605	2013-06-15	2:42P	JWD	FEEDING?	SHRUB/FOREST	575321	3666852	293	25
73605	2013-06-15	4:04P	JWD	INCUBATING	SHRUB/FOREST	575340	3666856	X	X
73615	2013-06-16		Raining and Thunderstorms - No check
73615	2013-06-17	12:29P	JWD		SHRUB/FOREST	574196	3667192	286	20
73615	2013-06-18	10:30A	JWD	ACTUAL LOCATION - RUNNING	SHRUB/FOREST	574169	3667207	X	X
73615	2013-06-19	6:11P	JWD		SHRUB/FOREST	574380	3666868	354	25
73615	2013-06-20	5:07P	JWD		SHRUB/FOREST	574265	3667035	145	20
73615	2013-06-21	1:40P	JWD		SHRUB/FOREST	574816	3667059	55	15
73615	2013-06-22	11:40A	JWD	FLUSHED WITH FEMALE	SHRUB/FOREST	574858	3667064	X	X
73617	2013-06-16		Raining and Thunderstorms - No check
73617	2013-06-17	1:00P	JWD		SHRUB/FOREST	574190	3666681	87	20
73617	2013-06-18	10:48A	JWD		SHRUB/FOREST	574575	3666658	316	5
73617	2013-06-19	7:21P	JWD		SHRUB/FOREST	574875	3666535	211	35
73617	2013-06-20	4:28P	JWD		SHRUB/FOREST	574843	3666567	236	30
73617	2013-06-21	1:00P	JWD		SHRUB/FOREST	574699	3666701	302	10
73617	2013-06-22	12:49P	JWD		SHRUB/FOREST	574945	3666263	23	50
73611	2013-06-16	1:28P	JWD	INCUBATING	SHRUB/FOREST	576253	3667044	X	X
73611	2013-06-17	8:26A	JWD	INCUBATING	SHRUB/FOREST	576253	3667044	X	X
73611	2013-06-18	7:58A	JWD	INCUBATING	SHRUB/FOREST	576253	3667044	X	X
73611	2013-06-19	4:00P	JWD	INCUBATING	SHRUB/FOREST	576253	3667044	X	X
73611	2013-06-19	5:37P	JWD	INCUBATING	SHRUB/FOREST	576253	3667044	X	X
73611	2013-06-19	6:28P	JWD	INCUBATING	SHRUB/FOREST	576253	3667044	X	X
73611	2013-06-19	6:59P	JWD	INCUBATING	SHRUB/FOREST	576253	3667044	X	X
73611	2013-06-20	9:45A	JWD	INCUBATING	SHRUB/FOREST	576253	3667044	X	X
73611	2013-06-20	1:01P	JWD	NOT ON NEST	SHRUB/FOREST	576253	3667044	X	X
73611	2013-06-20	4:47P	JWD	INCUBATING	SHRUB/FOREST	576253	3667044	X	X
73611	2013-06-21	5:58P	JWD	INCUBATING	SHRUB/FOREST	576253	3667044	X	X
73611	2013-06-21	12:12P	JWD	FEEDING?	SHRUB/FOREST	576220	3667334	59	45
73611	2013-06-22	10:00A	JWD	INCUBATING	SHRUB/FOREST	576253	3667044	X	X
73609	2013-06-16		Raining and Thunderstorms - No check
73609	2013-06-17	8:59A	JWD	W/532	SHRUB/FOREST	575834	3667389	285	25
73609	2013-06-18	8:27A	JWD	ALONE?	SHRUB/FOREST	575633	3667336	283	10
73609	2013-06-19	4:54P	JWD	NEAR 532	SHRUB/FOREST	575786	3667462	120	20
73609	2013-06-20	10:06A	JWD	FLUSHED W/532	SHRUB/FOREST	575624	3667384	X	X
73609	2013-06-21	12:34P	JWD	W/532	SHRUB/FOREST	575822	3667469	69	15
73609	2013-06-22	10:20A	JWD	FLUSHED ALONE	SHRUB/FOREST	575924	3667392	X	X
73607	2013-06-16	1:59P	ALIVE SIGNAL - Raining and Thunderstorms - No check
73607	2013-06-17	10:33A	JWD	FLUSHED ALONE	SHRUB/FOREST	575591	3666971	X	X
73607	2013-06-18	8:14A	JWD	W/506	SHRUB/FOREST	575798	3667295	19	20
73607	2013-06-18	8:47P	JWD	W/506	SHRUB/FOREST	575917	3667246	51	10
73607	2013-06-19	5:23P	JWD	W/506	SHRUB/FOREST	575990	3666858	36	40
73607	2013-06-20	4:07P	JWD	W/506	SHRUB/FOREST	575554	3666630	151	25
73607	2013-06-21	1:12P	JWD	W/506	SHRUB/FOREST	574911	3666554	73	20
73607	2013-06-22	11:02A	JWD	W/506	SHRUB/FOREST	574480	3666497	254	15
73613	2013-06-16	2:06P	ALIVE SIGNAL - Raining and Thunderstorms - No check
73613	2013-06-17	11:04A	JWD	FLUSHED ALONE	SHRUB/FOREST	575619	3666775	X	X
73613	2013-06-18	8:47P	JWD	W/469	SHRUB/FOREST	575917	3667246	51	10
73613	2013-06-19	5:23P	JWD	W/469	SHRUB/FOREST	575990	3666858	36	40
73613	2013-06-20	4:07P	JWD	W/469	SHRUB/FOREST	575554	3666630	151	25
73613	2013-06-21	1:12P	JWD	W/469	SHRUB/FOREST	574911	3666554	73	20
73613	2013-06-22	11:02A	JWD	W/469	SHRUB/FOREST	574480	3666497	254	15
73603	2013-06-16		Raining and Thunderstorms - No check
73603	2013-06-17	8:59A	JWD	W/290	SHRUB/FOREST	575834	3667389	285	25
73603	2013-06-18	8:40A	JWD	ALONE?	SHRUB/FOREST	575853	3667249	149	40
73603	2013-06-19	4:54P	JWD	NEAR 290	SHRUB/FOREST	575786	3667462	78	25
73603	2013-06-20	10:06A	JWD	FLUSHED W/290	SHRUB/FOREST	575624	3667384	X	X
73603	2013-06-21	12:34P	JWD	W/290	SHRUB/FOREST	575822	3667469	69	15
73603	2013-06-22	12:01P	JWD		SHRUB/FOREST	575638	3666763	354	40
73605	2013-06-16	1:47P	JWD	NOT ON NEST	SHRUB/FOREST	ALIVE SIGNAL		STORMY WEATHER
73605	2013-06-16	2:06P	JWD	NOT ON NEST	SHRUB/FOREST	ALIVE SIGNAL		STORMY WEATHER
73605	2013-06-17	9:45A	JWD	RUNNING	SHRUB/FOREST	574938	3667009	X	X
73605	2013-06-18	9:20A	JWD	FOUND DEAD IN TRAP 353	SHRUB/FOREST	575064	3666963	X	X	COLLAR RECOVERED
73609	2013-06-23	2:26P	JWD		SHRUB/FOREST	575611	3667395	296	30	CHECK ONCE GPS IS ON
73609	2013-06-24	1:12P	JWD		SHRUB/FOREST	575816	3667374	18	10
73609	2013-06-25	9:36A	JWD	ABOUT ITS ACTUAL LOC.	SHRUB/FOREST	575578	3667380
73609	2013-06-26	9:15A	JWD	NEST?	SHRUB/FOREST	575724	3667535	332	35
73609	2013-06-27	2:37P	JWD		SHRUB/FOREST	575506	3667571	92	10
73609	2013-06-28	8:43A	CLT		SHRUB/FOREST	575769	3667470	232	10
73609	2013-06-29		JWD	ON VACATION NO CHECK	SHRUB/FOREST
73609	2013-06-30		JWD	ON VACATION NO CHECK	SHRUB/FOREST
73609	2013-07-01	8:46A	CLT		SHRUB/FOREST	575661	3667546	90	10
73609	2013-07-02	8:27A	JWD		SHRUB/FOREST	575865	3667459	130	15
73609	2013-07-03	11:18A	JWD		SHRUB/FOREST	575664	3667310	190	40
73609	2013-07-04	1:09P	JWD		SHRUB/FOREST	575749	3667429	261	35
73609	2013-07-05	1:01P	JWD	CHECK FOR NEST	SHRUB/FOREST	575740	3667433	207	10
73615	2013-06-23	4:11P	JWD		SHRUB/FOREST	574959	3667126	12	40
73615	2013-06-24	1:57P	JWD		SHRUB/FOREST	575054	3667164	22	20
73615	2013-06-25	10:13A	JWD		SHRUB/FOREST	574981	3667059	116	25
73615	2013-06-26	12:04P	JWD		SHRUB/FOREST	575483	3667343	104	20
73615	2013-06-27	5:22P	JWD	FLUSHED WITH FEMALE	SHRUB/FOREST	575566	3666420	X	X
73615	2013-06-28	9:40A	CLT	ALIVE	SHRUB/FOREST	575566	3666691	126	600?	REALLY ON ALIVE SIGNAL
73615	2013-06-29		JWD	ON VACATION NO CHECK
73615	2013-06-30		JWD	ON VACATION NO CHECK
73615	2013-07-01	2:15P	CLT	ALIVE	SHRUB/FOREST	573874	3666378	X	X	ONLY ALIVE SIGNAL NO LOCATION
73615	2013-07-02	11:31A	JWD		SHRUB/FOREST	573851	3666462	62	20
73615	2013-07-03	10:00A	JWD		SHRUB/FOREST	573838	3666406	229	50
73615	2013-07-04	2:37P	JWD		SHRUB/FOREST	573953	3666446	197	25
73615	2013-07-05	1:40P	JWD		SHRUB/FOREST	574542	3666420	41	5
73603	2013-06-23	3:24P	JWD		SHRUB/FOREST	574925	3666819	296	35
73603	2013-06-24	3:36P	JWD		SHRUB/FOREST	575162	3666721	131	20
73603	2013-06-25	10:53A	JWD		SHRUB/FOREST	575283	3666760	302	25
73603	2013-06-26		JWD	LOST	SHRUB/FOREST
73603	2013-06-27		JWD	LOST	SHRUB/FOREST
73603	2013-06-28		CLT	LOST	SHRUB/FOREST
73603	2013-06-29		JWD	ON VACATION NO CHECK	SHRUB/FOREST
73603	2013-06-30		JWD	ON VACATION NO CHECK	SHRUB/FOREST
73603	2013-07-01	11:15A	CLT	FOUND DEAD - MAMMALIAN	SHRUB/FOREST	575253	3666758	X	X	COLLAR RECOVERED
73607	2013-06-23	3:48P	JWD	W/506	SHRUB/FOREST	573874	3666420	334	35
73607	2013-06-24	12:36P	JWD	W/506	SHRUB/FOREST	573945	3666519	109	15
73607	2013-06-25	8:16A	JWD	W/506	SHRUB/FOREST	573886	3666477	254	15
73607	2013-06-26	11:08A	JWD	W/506	SHRUB/FOREST	574073	3666320	186	20
73607	2013-06-27	1:20P	JWD	W/506	SHRUB/FOREST	573987	3666317	48	50
73607	2013-06-28	11:30A	CLT	W/506	SHRUB/FOREST	574040	3666390	86	15
73607	2013-06-29			ON VACATION NO CHECK	SHRUB/FOREST
73607	2013-06-30			ON VACATION NO CHECK	SHRUB/FOREST
73607	2013-07-01	1:01P	CLT	W/506	SHRUB/FOREST	573996	3666383	98	25
73607	2013-07-02	10:20A	JWD	W/506	SHRUB/FOREST	574290	3666617	352	20
73607	2013-07-03	9:42A	JWD	W/506	SHRUB/FOREST	574044	3666359	25	45
73607	2013-07-04	2:25P	JWD	W/506	SHRUB/FOREST	574079	3666488	135	15
73607	2013-07-05	2:25P	JWD	W/506	SHRUB/FOREST	573985	3666418	245	30
73613	2013-06-23	3:48P	JWD	W/469	SHRUB/FOREST	573874	3666420	334	35
73613	2013-06-24	12:36P	JWD	W/469	SHRUB/FOREST	573945	3666519	109	15
73613	2013-06-25	8:16A	JWD	W/469	SHRUB/FOREST	573886	3666477	254	15
73613	2013-06-26	11:08A	JWD	W/469	SHRUB/FOREST	574073	3666320	186	20
73613	2013-06-27	1:20P	JWD	W/469	SHRUB/FOREST	573987	3666317	48	50
73613	2013-06-28	11:30A	CLT	W/469	SHRUB/FOREST	574040	3666390	86	15
73613	2013-06-29			ON VACATION NO CHECK	SHRUB/FOREST
73613	2013-06-30			ON VACATION NO CHECK	SHRUB/FOREST
73613	2013-07-01	1:01P	CLT	W/469	SHRUB/FOREST	573996	3666383	98	25
73613	2013-07-02	10:20A	JWD	W/469	SHRUB/FOREST	574290	3666617	352	20
73613	2013-07-03	9:42A	JWD	W/469	SHRUB/FOREST	574044	3666359	25	45
73613	2013-07-04	2:25P	JWD	W/469	SHRUB/FOREST	574079	3666488	135	15
73613	2013-07-05	2:25P	JWD	W/469	SHRUB/FOREST	573985	3666418	245	30
73617	2013-06-23		JWD		SHRUB/FOREST	574816	3666559	166	25
73617	2013-06-24		JWD		SHRUB/FOREST	574808	3666480	288	10
73617	2013-06-25		JWD		SHRUB/FOREST	574830	3666524	76	30
73617	2013-06-26		JWD		SHRUB/FOREST	574830	3666539	196	15
73617	2013-06-27		JWD	FLUSHED W/FEMALE	SHRUB/FOREST	574806	3666498	X	X
73617	2013-06-28		CLT	ALIVE SIGNAL IS ALL -	SHRUB/FOREST	574820	3666688	162	200	NO LOCATION
73617	2013-06-29			ON VACATION NO CHECK	SHRUB/FOREST
73617	2013-06-30			ON VACATION NO CHECK	SHRUB/FOREST
73617	2013-07-01		CLT	FLUSHED	SHRUB/FOREST	574714	3666519	X	X
73617	2013-07-02		JWD		SHRUB/FOREST	574765	3666541	114	30
73617	2013-07-03		JWD		SHRUB/FOREST	574812	3666497	326	35
73617	2013-07-04		JWD	CALLING	SHRUB/FOREST	574553	3666487	314	50
73617	2013-07-05		JWD		SHRUB/FOREST	573990	3666338	331	50
73611	2013-06-23	10:42A	JWD	INCUBATING	SHRUB/FOREST	576253	3667044	X	X
73611	2013-06-24	11:50A	JWD	INCUBATING	SHRUB/FOREST	576253	3667044	X	X
73611	2013-06-25	9:00A	JWD	INCUBATING	SHRUB/FOREST	576253	3667044	X	X
73611	2013-06-26	8:29A	JWD	INCUBATING	SHRUB/FOREST	576253	3667044	X	X
73611	2013-06-26	12:57P	CLT JWD	INCUBATING	SHRUB/FOREST	576253	3667044	X	X
73611	2013-06-27	12:55P	JWD	INCUBATING	SHRUB/FOREST	576253	3667044	X	X
73611	2013-06-27	1:52P	JWD	INCUBATING	SHRUB/FOREST	576253	3667044	X	X
73611	2013-06-28	10:20A	JWD	INCUBATING	SHRUB/FOREST	576253	3667044	X	X
73611	2013-07-01	8:00A	JWD	INCUBATING	SHRUB/FOREST	576253	3667044	X	X
73611	2013-07-01	12:15P	JWD	INCUBATING	SHRUB/FOREST	576253	3667044	X	X
73611	2013-07-02	8:05A	JWD	INCUBATING	SHRUB/FOREST	576253	3667044	X	X
73611	2013-07-02	4:43P	JWD	INCUBATING	SHRUB/FOREST	576253	3667044	X	X
73611	2013-07-03	8:12A	JWD	INCUBATING	SHRUB/FOREST	576253	3667044	X	X
73611	2013-07-03	5:44P	JWD	NEAR NEST NOT ON	SHRUB/FOREST
73611	2013-07-03	8:47P	JWD	NEAR NEST NOT ON	SHRUB/FOREST
73611	2013-07-04	8:37A	JWD	W/BROOD	SHRUB/FOREST	576211	3667014	70	15
73611	2013-07-05	12:30P	JWD	FLUSHED	SHRUB/FOREST	576128	3667280	X	X	FLUSHED FROM EAST SIDE ROAD DITCH - FLEW WEST ACROSS ROAD
73611	2013-07-05	12:37P	JWD	WALKING	SHRUB/FOREST					WAITED 75 METERS AWAY AND SAW BIRD WALK BACK ACROSS THE ROAD
73607	2013-07-06	3:38P	JWD	W/506	SHRUB/FOREST	574325	3666548	289	30
73607	2013-07-07	1:22P	JWD	W/506	SHRUB/FOREST	574053	3666387	247	10
73607	2013-07-08	6:28P	JWD	W/506	SHRUB/FOREST	574297	3666435	275	15
73607	2013-07-09	10:44A	JWD	W/506	SHRUB/FOREST	574161	3666490	X	X
73607	2013-07-10	4:37P	JWD	W/506	SHRUB/FOREST	574179	3666453	131	20
73607	2013-07-11	9:42A	JWD	W/506	SHRUB/FOREST	574295	3666470	261	45
73607	2013-07-12	10:38A	JWD	W/506	SHRUB/FOREST	574216	3666293	65	50
73607	2013-07-13	12:21P	JWD	W/506	SHRUB/FOREST	573993	3666312	2	50
73607	2013-07-14	10:58A	JWD	W/506	SHRUB/FOREST	573980	3666359	17	5
73607	2013-07-15	9:59A	JWD	W/506	SHRUB/FOREST	574017	3666292	94	35
73613	2013-07-06	3:38P	JWD	W/469	SHRUB/FOREST	574325	3666548	289	30
73613	2013-07-07	1:22P	JWD	W/469	SHRUB/FOREST	574053	3666387	247	10
73613	2013-07-08	6:28P	JWD	W/469	SHRUB/FOREST	574297	3666435	275	15
73613	2013-07-09	10:44A	JWD	W/469	SHRUB/FOREST	574161	3666490	X	X
73613	2013-07-10	4:37P	JWD	W/469	SHRUB/FOREST	574179	3666453	131	20
73613	2013-07-11	9:42A	JWD	W/469	SHRUB/FOREST	574295	3666470	261	45
73613	2013-07-12	10:38A	JWD	W/469	SHRUB/FOREST	574216	3666293	65	50
73613	2013-07-13	12:21P	JWD	W/469	SHRUB/FOREST	573993	3666312	2	50
73613	2013-07-14	10:58A	JWD	W/469	SHRUB/FOREST	573980	3666359	17	5
73613	2013-07-15	9:59A	JWD	W/469	SHRUB/FOREST	574017	3666292	94	35
73611	2013-07-06	2:13P	JWD	BROODING	SHRUB/FOREST	576142	3667332	70	15
73611	2013-07-07	12:03P	JWD	BROODING	SHRUB/FOREST	576072	3667338	339	15
73611	2013-07-08	7:53P	JWD	BROODING	SHRUB/FOREST	575810	3667444	116	25
73611	2013-07-09	9:06A	JWD	BROODING	SHRUB/FOREST	575786	3667374	335	10
73611	2013-07-10	3:04P	JWD	BROODING	SHRUB/FOREST	575925	3667203	150	45
73611	2013-07-11	8:37A	JWD	BROODING	SHRUB/FOREST	575917	3667226	148	10
73611	2013-07-12	8:33A	JWD	BROODING	SHRUB/FOREST	576044	3667048	353	25
73611	2013-07-13	11:33A	JWD	BROODING	SHRUB/FOREST	575743	3667343	45	15
73611	2013-07-14	9:28A	JWD	BROODING	SHRUB/FOREST	575886	3667366	157	30
73611	2013-07-15	8:51A	JWD	BROODING	SHRUB/FOREST	576120	3667453	197	35
73609	2013-07-06	2:33P	JWD		SHRUB/FOREST	575649	3667304	96	5
73609	2013-07-07	12:28P	JWD	NEST? AL CLOSE	SHRUB/FOREST	575723	3667429	X	X
73609	2013-07-08	8:09P	JWD	NEST? ON NEST?	SHRUB/FOREST	575653	3667308	158	5
73609	2013-07-09	9:11A	JWD	ON NEST?	SHRUB/FOREST	575658	3667308	321	5
73609	2013-07-10	5:11P	JWD	ON NEST	SHRUB/FOREST	575659	3667306
73609	2013-07-10	2:54P	JWD	FEEDING?	SHRUB/FOREST	575740	3667452	274	5
73609	2013-07-11	8:31A	JWD	ON NEST	SHRUB/FOREST	575659	3667306
73609	2013-07-12	2:08P	JWD	ON NEST	SHRUB/FOREST	575659	3667306
73609	2013-07-12	8:46A	JWD	FEEDING?	SHRUB/FOREST	575636	3667309	294	35
73609	2013-07-13	11:30A	JWD	ON NEST	SHRUB/FOREST	575659	3667306
73609	2013-07-13	1:18P	JWD	ON NEST	SHRUB/FOREST	575659	3667306
73609	2013-07-14	9:21A	JWD	ON NEST	SHRUB/FOREST	575659	3667306
73609	2013-07-14	11:22A	JWD	ON NEST	SHRUB/FOREST	575659	3667306
73609	2013-07-15	8:31A	JWD	ON NEST	SHRUB/FOREST	575659	3667306
73617	2013-07-06	ALIVE SIGNAL EARLIER THAT AFTERNOON - NO LOCATION - DARK
73617	2013-07-07	1:42P	JWD		SHRUB/FOREST	573827	3666453	294	50
73617	2013-07-08	7:12P	JWD		SHRUB/FOREST	573817	3666456	221	10
73617	2013-07-09	10:21A	JWD	FLUSHED W/FEMALE	SHRUB/FOREST	573834	3666591	X	X
73617	2013-07-10	3:57P	JWD		SHRUB/FOREST	573895	3666448	344	40
73617	2013-07-11	10:03A	JWD		SHRUB/FOREST	573882	3666477	162	40
73617	2013-07-12	10:01A	JWD		SHRUB/FOREST	573856	3666497	256	30
73617	2013-07-13	12:51P	JWD		SHRUB/FOREST	574101	3666755	175	50
73617	2013-07-14	5:19P	JWD		SHRUB/FOREST	574833	3666435	4	50
73617	2013-07-15	9:30A	JWD		SHRUB/FOREST	574812	3666485	214	20
73615	2013-07-06	4:17P	JWD		SHRUB/FOREST	574916	3666405	32	50
73615	2013-07-07	2:36P	JWD		SHRUB/FOREST	574757	3666123	325	25
73615	2013-07-08	6:42P	JWD		SHRUB/FOREST	574809	3666397	214	50
73615	2013-07-09	9:54A	JWD		SHRUB/FOREST	574843	3666234	352	15
73615	2013-07-10	3:46P	JWD		SHRUB/FOREST	574788	3666142	240	40
73615	2013-07-11	9:23A	JWD		SHRUB/FOREST	574840	3666388	85	45
73615	2013-07-12	9:25A	JWD		SHRUB/FOREST	574575	3666031	263	20
73615	2013-07-13	12:07P	JWD		SHRUB/FOREST	574847	3666198	161	10
73615	2013-07-14	10:28A	JWD		SHRUB/FOREST	575063	3666338	114	50
73615	2013-07-15	9:40A	JWD		SHRUB/FOREST	574881	3666262	78	50
73609	2013-07-16	7:54A	JWD	ON NEST	SHRUB/FOREST	575659	3667306
73609	2013-07-17	8:36A	JWD	ON NEST	SHRUB/FOREST	575659	3667306
73609	2013-07-17	1:00P	JWD	ON NEST	SHRUB/FOREST	575659	3667306
73609	2013-07-17	2:17P	JWD	ON NEST	SHRUB/FOREST	575659	3667306
73609	2013-07-17	4:04P	JWD	ON NEST	SHRUB/FOREST	575659	3667306
73609	2013-07-17	5:25P	JWD	ON NEST	SHRUB/FOREST	575659	3667306
73609	2013-07-18	8:41A	JWD	ON NEST	SHRUB/FOREST	575659	3667306
73609	2013-07-18	11:23A	JWD	ON NEST - RAIN	SHRUB/FOREST	575659	3667306
73609	2013-07-19	2:10P	JWD	NEST WAS DESTROYED	SHRUB/FOREST	575037	3667255	31	10	AFTER NEST DESTROYED
73609	2013-07-20	12:17P	JWD	BUSTED COLLAR LOCATION	SHRUB/FOREST	575087	3667459	X	X	COLLAR LOCATION - RECOVERED
73617	2013-07-16	9:39A	JWD		SHRUB/FOREST	574948	3666418	51	15
73617	2013-07-17	10:17A	JWD		SHRUB/FOREST	574821	3666485	242	20
73617	2013-07-18	10:15A	JWD		SHRUB/FOREST	574819	3666488	252	5
73617	2013-07-19	12:47P	JWD		SHRUB/FOREST	574809	3666454	7	25
73617	2013-07-20	9:56A	JWD	CLOSE TO NEST	SHRUB/FOREST	574807	3666478	X	X	CLOSE TO NEST
73617	2013-07-21	3:11P	JWD		SHRUB/FOREST	574872	3666514	105	15
73617	2013-07-22	9:22A	JWD	FLUSHED	SHRUB/FOREST	574513	3666509	X	X	FLUSHED
73617	2013-07-23	12:46P	JWD	ON NEST INCUBATING	SHRUB/FOREST	574809	3666483	X	X	ON NEST INCUBATING
73613	2013-07-16	10:11A	JWD	W/469	SHRUB/FOREST	574282	3666149	61	25
73613	2013-07-17	9:55A	JWD	W/469	SHRUB/FOREST	574512	3665929	330	20
73613	2013-07-18	10:34A	JWD	W/469	SHRUB/FOREST	574617	3666662	179	10
73613	2013-07-19	12:54P	JWD	W/469	SHRUB/FOREST	575734	3666482	331	20
73613	2013-07-20	10:53A	JWD	W/469	SHRUB/FOREST	574674	3666984	15	15
73613	2013-07-21	2:34P	JWD	W/469	SHRUB/FOREST	575589	3667382	266	25
73613	2013-07-22	8:54A	JWD	W/469	SHRUB/FOREST	575844	3667267	229	5
73613	2013-07-23	1:51P	JWD	W/469	SHRUB/FOREST	575530	3667370	273	20
73607	2013-07-16	10:11A	JWD	W/506	SHRUB/FOREST	574282	3666149	61	25
73607	2013-07-17	9:55A	JWD	W/506	SHRUB/FOREST	574512	3665929	330	20
73607	2013-07-18	10:34A	JWD	W/506	SHRUB/FOREST	574617	3666662	179	10
73607	2013-07-19	12:54P	JWD	W/506	SHRUB/FOREST	575734	3666482	331	20
73607	2013-07-20	10:53A	JWD	W/506	SHRUB/FOREST	574674	3666984	15	15
73607	2013-07-21	2:34P	JWD	W/506	SHRUB/FOREST	575589	3667382	266	25
73607	2013-07-22	8:54A	JWD	W/506	SHRUB/FOREST	575844	3667267	229	5
73607	2013-07-23	1:51P	JWD	W/506	SHRUB/FOREST	575530	3667370	273	20
73615	2013-07-16	9:35A	JWD		SHRUB/FOREST	574962	3666392	5	10
73615	2013-07-17	10:40A	JWD		SHRUB/FOREST	575123	3666606	240	10
73615	2013-07-18	10:06A	JWD		SHRUB/FOREST	574904	3666171	82	40
73615	2013-07-19		JWD	COULD NOT PICK UP SIGNAL	SHRUB/FOREST
73615	2013-07-20	4:36P	JWD		SHRUB/FOREST	574264	3666242	96	5
73615	2013-07-21	5:24P	JWD	ALIVE SIGNAL IS ALL - NORTH OF HWY 82	SHRUB/FOREST
73615	2013-07-22	9:59A	JWD	FLUSHED W/FEMALE	SHRUB/FOREST	574314	3666824	X	X
73615	2013-07-23	1:12P	JWD		SHRUB/FOREST	574432	3666886	334	25
73611	2013-07-16	8:22A	JWD	BROODING	SHRUB/FOREST	576219	3667472	57	20
73611	2013-07-17	9:21A	JWD	BROODING	SHRUB/FOREST	576324	3667314	228	25
73611	2013-07-17	1:44P	JWD	FLUSHED	SHRUB/FOREST	576376	3667418	X	X
73611	2013-07-18	12:01P	JWD	FLUSHED	SHRUB/FOREST	576299	3667294	X	X
73611	2013-07-19	8:25P	JWD		SHRUB/FOREST	576212	3667212	69	50
73611	2013-07-20	8:31A	JWD		SHRUB/FOREST	576310	3667371	97	15
73611	2013-07-21	2:08P	JWD		SHRUB/FOREST	576310	3667394	266	25
73611	2013-07-22	8:36A	JWD		SHRUB/FOREST	576257	3667188	270	15
73611	2013-07-23	2:27P	JWD		SHRUB/FOREST	576375	3667417	32	25
73619	2013-07-17	7:30P	JWD	CAUGHT IN NET	SHRUB/FOREST	575355	3664194	X	X
73619	2013-07-18	9:18A	JWD		SHRUB/FOREST	575168	3664391	87	35
73619	2013-07-19	1:20P	JWD		SHRUB/FOREST	575122	3664447	175	30
73619	2013-07-20	8:59A	JWD	CALLING	SHRUB/FOREST	575364	3664024	131	35
73619	2013-07-21	4:05P	JWD		SHRUB/FOREST	575325	3664029	124	15
73619	2013-07-22	10:45A	JWD		SHRUB/FOREST	575483	3664131	120	15
73619	2013-07-23	12:03P	JWD		SHRUB/FOREST	575429	3664097	112	15
73619	2013-07-24	2:21P	JWD	FLUSHED ALONE	SHRUB/FOREST	575824	3664243	X	X
73619	2013-07-25	3:54P	JWD		SHRUB/FOREST	575764	3664182	106	5
73619	2013-07-26	10:06A	JWD		SHRUB/FOREST	575891	3664344	212	5
73619	2013-07-27	2:32P	JWD		SHRUB/FOREST	575912	3664246	92	15
73619	2013-07-28	12:41P	JWD		SHRUB/FOREST	575869	3664390	107	10
73619	2013-07-29	10:42A	JWD		SHRUB/FOREST	575768	3664395	227	15
73619	2013-07-30	10:39A	JWD	DEAD	SHRUB/FOREST	575888	3664387	X	X	THE COLLAR WAS FOUND IN THE MIDDLE OF THE FIREBREAK - PUFFBALL OF FEATHERS, ANTS PRESENT, NO TOOTHMARKS - MAMMAL
73611	2013-07-24	3:32P	JWD	FLUSHED W/1 CHICK	SHRUB/FOREST	576282	3667305	X	X
73611	2013-07-25	5:47A	JWD	FLUSHED NO CHICKS - DARK FLUSH	SHRUB/FOREST	576303	3667329	X	X
73611	2013-07-26	10:40A	JWD	BROODING	SHRUB/FOREST	575911	3666901	110	45
73611	2013-07-27	1:32P	JWD	BROODING	SHRUB/FOREST	576140	3667222	98	40
73611	2013-07-28	2:28P	JWD	BROODING	SHRUB/FOREST	576273	3667440	173	25
73611	2013-07-29	11:42A	JWD	BROODING	SHRUB/FOREST	576224	3667420	76	50
73611	2013-07-30	12:44P	JWD	BROODING	SHRUB/FOREST	576080	3667004	103	30
73611	2013-07-31	12:41P	JWD	FLUSHED W/1 CHICK	SHRUB/FOREST	576333	3667465	X	X
73615	2013-07-24	1:25P	JWD		SHRUB/FOREST	574265	3666692	272	45
73615	2013-07-25	2:59P	JWD	FLUSHED	SHRUB/FOREST	574686	3666943	X	X
73615	2013-07-26	9:21A	JWD		SHRUB/FOREST	574368	3666974	74	35
73615	2013-07-27	12:27P	JWD	FLUSHED W/FEMALE	SHRUB/FOREST	574290	3666682	X	X
73615	2013-07-28	12:20P	JWD		SHRUB/FOREST	ALIVE SIGNAL
73615	2013-07-29	1:30P	JWD		SHRUB/FOREST	574213	3666957	300	35
73615	2013-07-30	4:48P	JWD		SHRUB/FOREST	574521	3666500	29	5
73615	2013-07-31	11:53A	JWD		SHRUB/FOREST	574451	3666807	124	25
73615	2013-07-28	1:47P	JWD		SHRUB/FOREST	574411	3666868	217	25
73617	2013-07-24	1:03P	JWD	ON NEST INCUBATING	SHRUB/FOREST	574809	3666483	X	X
73617	2013-07-25	2:30P	JWD	ON NEST INCUBATING	SHRUB/FOREST	574809	3666483	X	X
73617	2013-07-26	9:43A	JWD	ON NEST INCUBATING	SHRUB/FOREST	574809	3666483	X	X
73617	2013-07-26	11:05A	JWD	ON NEST INCUBATING	SHRUB/FOREST	574809	3666483	X	X
73617	2013-07-27	11:59A	JWD	ON NEST INCUBATING	SHRUB/FOREST	574809	3666483	X	X
73617	2013-07-28	12:06P	JWD	ON NEST INCUBATING	SHRUB/FOREST	574809	3666483	X	X
73617	2013-07-29	12:36P	JWD	ON NEST INCUBATING	SHRUB/FOREST	574809	3666483	X	X
73617	2013-07-30	11:52A	JWD	ON NEST INCUBATING	SHRUB/FOREST	574809	3666483	X	X
73617	2013-07-31	11:36A	JWD	ON NEST INCUBATING	SHRUB/FOREST	574809	3666483	X	X
73617	2013-08-01	11:54A	JWD	ON NEST INCUBATING	SHRUB/FOREST	574809	3666483	X	X
73617	2013-08-02	9:41A	JWD	ON NEST INCUBATING	SHRUB/FOREST	574809	3666483	X	X
73613	2013-07-24	2:54P	JWD	W/469	SHRUB/FOREST	575672	3667372	340	35
73613	2013-07-25	1:06P	JWD	W/469	SHRUB/FOREST	575718	3667286	124	45
73613	2013-07-26	8:49A	JWD	W/469	SHRUB/FOREST	575626	3667266	115	15
73613	2013-07-27	1:59P	JWD	W/469	SHRUB/FOREST	575580	3667461	16	50
73613	2013-07-28	1:25P	JWD	FLUSHED W/469	SHRUB/FOREST	575694	3666971	X	X
73613	2013-07-29	12:05P	JWD	W/469	SHRUB/FOREST	575724	3667093	55	15
73613	2013-07-30	11:31A	JWD	W/469	SHRUB/FOREST	575721	3667146	32	20
73613	2013-07-31	11:18A	JWD	W/469	SHRUB/FOREST	575463	3667349	266	50
73607	2013-07-24	2:54P	JWD	W/506	SHRUB/FOREST	575672	3667372	340	35
73607	2013-07-25	1:06P	JWD	W/506	SHRUB/FOREST	575718	3667286	124	45
73607	2013-07-26	8:49A	JWD	W/506	SHRUB/FOREST	575626	3667266	115	15
73607	2013-07-27	1:59P	JWD	W/506	SHRUB/FOREST	575580	3667461	16	50
73607	2013-07-28	1:25P	JWD	W/506	SHRUB/FOREST	575694	3666971	X	X
73607	2013-07-29	12:05P	JWD	W/506	SHRUB/FOREST	575724	3667093	55	15
73607	2013-07-30	11:31A	JWD	W/506	SHRUB/FOREST	575721	3667146	32	20
73607	2013-07-31	11:18A	JWD	W/506	SHRUB/FOREST	575463	3667349	266	50
73611	2013-08-01	1:53P	JWD	WITH CHICK	SHRUB/FOREST	576220	3666955	359	20
73611	2013-08-02	8:58A	JWD	WITH CHICK	SHRUB/FOREST	576058	3666939	117	25
73611	2013-08-03	1:04P	JWD	WITH CHICK	SHRUB/FOREST	576334	3667185	284	15
73611	2013-08-04	1:16P	JWD	WITH CHICK	SHRUB/FOREST	576186	3667450	76	25
73611	2013-08-05	10:33A	JWD	WITH CHICK	SHRUB/FOREST	576337	3667112	188	35
73611	2013-08-06	12:57P	JWD	WITH CHICK	SHRUB/FOREST	575939	3666934	167	20
73611	2013-08-07	6:01P	JWD	WITH CHICK	SHRUB/FOREST	574660	3666938	328	15
73611	2013-08-08	3:15P	JWD	FLUSHED WITH CHICK	SHRUB/FOREST	573933	3666832	X	X
73611	2013-08-09		JWD	NO LOCATION	SHRUB/FOREST	COULD NOT FIND
73611	2013-08-10	2:06P	JWD		SHRUB/FOREST	575590	3667259	101	25
73611	2013-08-11	10:21A	JWD		SHRUB/FOREST	575961	3666949	203	50
73607	2013-08-01	8:37A	JWD	W/506	SHRUB/FOREST	575651	3667127	0	50
73607	2013-08-02	9:23A	JWD	W/506	SHRUB/FOREST	575700	3667365	342	50
73607	2013-08-03	11:00A	JWD		SHRUB/FOREST
73607	2013-08-04	12:20P	JWD	W/506	SHRUB/FOREST	575663	3667339	338	50
73607	2013-08-05	11:00A	JWD	W/506	SHRUB/FOREST	575451	3667399	346	50
73607	2013-08-06	12:23P	JWD	ALONE	SHRUB/FOREST	575789	3667147	160	20
73607	2013-08-07	11:29A	JWD	NEST?	SHRUB/FOREST	575797	3667133	X	X
73607	2013-08-08	1:38P	JWD	ON NEST	SHRUB/FOREST	575797	3667133	X	X
73607	2013-08-09	1:47P	JWD	ON NEST	SHRUB/FOREST	575797	3667133	X	X
73607	2013-08-10	1:57P	JWD	ON NEST	SHRUB/FOREST	575797	3667133	X	X
73607	2013-08-11	10:10A	JWD	ON NEST	SHRUB/FOREST	575797	3667133	X	X
73613	2013-08-01	8:37A	JWD	W/469	SHRUB/FOREST	575651	3667127	0	50
73613	2013-08-02	9:23A	JWD	W/469	SHRUB/FOREST	575700	3667365	342	50
73613	2013-08-03	11:22A	JWD	FLUSHED ALONE	SHRUB/FOREST	575894	3667461	X	X
73613	2013-08-04	12:20P	JWD	W/469	SHRUB/FOREST	575663	3667339	338	50
73613	2013-08-05	11:00A	JWD	W/469 N. OF HWY 82	SHRUB/FOREST	575451	3667399	346	50
73613	2013-08-06	12:12P	JWD	ALONE	SHRUB/FOREST	575700	3667123	153	15
73613	2013-08-07	5:50A	JWD	ROOST/FLUSHED	SHRUB/FOREST	575798	3667255	X	X
73613	2013-08-08	1:51P	JWD	ALONE	SHRUB/FOREST	575655	3667168	83	40
73613	2013-08-09	5:54A	JWD	FLUSHED ALONE	SHRUB/FOREST	575892	3667305	X	X
73613	2013-08-10	2:16P	JWD	ALONE?	SHRUB/FOREST	575634	3667214	146	35
73613	2013-08-11	10:35A	JWD		SHRUB/FOREST	575691	3667261	176	50
73617	2013-08-01	9:12A	JWD	FEEDING?	SHRUB/FOREST	574807	3666678	48	15
73617	2013-08-03	4:20P	JWD	ON NEST	SHRUB/FOREST	574809	3666483	X	X
73617	2013-08-04	12:42P	JWD	ON NEST	SHRUB/FOREST	574809	3666483	X	X
73617	2013-08-05	12:20P	JWD	FEEDING? CLOSE TO 50M AWAY	SHRUB/FOREST	574915	3666571	220	25
73617	2013-08-05	7:06P	JWD	ON NEST	SHRUB/FOREST	574809	3666483	X	X
73617	2013-08-06	10:53A	JWD	ON NEST	SHRUB/FOREST	574809	3666483	X	X
73617	2013-08-07	10:12A	JWD	ON NEST	SHRUB/FOREST	574809	3666483	X	X
73617	2013-08-07	3:29P	JWD	ON NEST	SHRUB/FOREST	574809	3666483	X	X
73617	2013-08-08	12:13P	JWD		SHRUB/FOREST	574802	3666507	278	50
73617	2013-08-09	8:23A	JWD	W/BROOD	SHRUB/FOREST	574765	3666480	281	10
73617	2013-08-10	2:44A	JWD	W/BROOD	SHRUB/FOREST	574705	3666329	308	5
73617	2013-08-11	10:57A	JWD	W/BROOD	SHRUB/FOREST	574718	3666367	296	25
73625	2013-08-05	7:29P	JWD	IN TRAP 413	SHRUB/FOREST	575559	3664248	X	X
73625	2013-08-06	1:47P	JWD	ON NEST	SHRUB/FOREST	575156	3664109	X	X
73625	2013-08-07	9:57A	JWD	ON NEST	SHRUB/FOREST	575156	3664109	X	X
73625	2013-08-08	11:53A	JWD	ON NEST	SHRUB/FOREST	575156	3664109	X	X
73625	2013-08-09	2:14P	JWD	ON NEST	SHRUB/FOREST	575156	3664109	X	X
73625	2013-08-10	2:58P	JWD	ON NEST	SHRUB/FOREST	575156	3664109	X	X
73625	2013-08-11	11:26A	JWD	ON NEST	SHRUB/FOREST	575156	3664109	X	X
73615	2013-08-01	12:02P	JWD		SHRUB/FOREST	574794	3666490	96	50
73615	2013-08-02	10:10A	JWD		SHRUB/FOREST	574417	3666918	192	50
73615	2013-08-03	12:17P	JWD		SHRUB/FOREST	574361	3666652	200	35
73615	2013-08-04	12:52P	JWD		SHRUB/FOREST	574617	3666688	169	10
73615	2013-08-05	11:59A	JWD	DEAD - LIVE SIGNAL	SHRUB/FOREST	574623	3666662	X	X
73615	2013-08-06	10:56A	JWD	PICKED UP COLLAR - MORT SIGNAL	SHRUB/FOREST	574623	3666662	X	X
