# Supplementary material for: Assessment of northern bobwhite survival and fitness in the West Gulf Coastal Plain ecoregion
Source: PLoS One. 2018 Jul 17;13(7):e0200544. doi: 10.1371/journal.pone.0200544 (PMC6049910; doi:10.1371/journal.pone.0200544)
Supplement: S1 File — (ZIP) [file pone.0200544.s001.zip › Telemetry_data/PENREARED MASTER SPREADSHEET.xlsx]

## Sheet: MASTER RELEASE
GROUP	BANDS	FREQUENCY	SEX	WEIGHT	BANDED	RELEASE	D.O.D.	DAYS ALIVE	CENSORED	GENERAL	DESCRIPTION	CAUSE
2	73901	150.496	M	204	2014-03-07	2014-03-11	2014-03-14	3	YES		BROKEN COLLAR, UNK - FOUND ALIVE LATER W/O COLLAR
2	73902	150.414	F	199	2014-03-07	2014-03-11	2014-03-12	1		UNKNOWN	COLLAR FOUND ALONE AND INTACT, COLLAR RECOVERED, NO SIGN PRESENT
5	73903	150.325	F	NA	2014-03-07	2014-03-13	2014-03-24	11	YES		BUSTED COLLAR, MORT SIGNAL
6	73904	150.541	M	194	2014-03-07	2014-03-13	2014-03-21	8		MAMMALIAN	PUFF BALL OF FEATHERS
3	73905	150.298	F	NA	2014-03-07	2014-03-12	2014-03-22	10		MAMMALIAN	PUFF BALL OF FEATHERS
5	73906	150.334	F	201	2014-03-07	2014-03-13	2014-03-28	15		MAMMALIAN	2 FEATHERS ONLY, MAMMALIAN?
1	73907	150.389	M	NA	2014-03-07	2014-03-11	2014-03-16	5		MAMMALIAN	MASS KILLING IN THICKET, LOOSE DIRT, BITE MARKS, BUSTED COLLAR, LIKELY MAMMALIAN
1	73908	150.315	F	172	2014-03-07	2014-03-11	2014-03-16	5		MAMMALIAN	WAS LIKELY BURIED THEN EATEN, MAMMAL, BOBCAT SCAT PRESENT?
3	73909	150.514	F	NA	2014-03-07	2014-03-12	2014-03-28	16		MAMMALIAN	ALIVE SIGNAL NO VISUAL IN BRIARS, HIDING AND FALLEN TREE, ACTUAL DEAD BIRD LOCATION
5	73910	150.406	M	NA	2014-03-07	2014-03-13	2014-03-30	17		MAMMAL OR AVIAN	PUFF BALL OF FEATHERS, SMALL MAMMAL REST STOP, TREES BENT OVER, SCATTERED PUFF BALL OF FEATHERS
2	73911	150.371	M	NA	2014-03-07	2014-03-11	2014-03-15	4		UNKNOWN	NO SIGN, JUST COLLAR PRESENT
5	73912	150.477	F	171	2014-03-07	2014-03-13	2014-04-02	20		AVIAN	MORT SIGNAL NOT TRIGGERED YET, BODY W/GASH IN BACK - ANTS PRESENT, AVIAN?
3	73913	150.523	F	NA	2014-03-07	2014-03-12	2014-03-26	14		MAMMALIAN	PUFF BALL OF FEATHERS, MORT, ALIVE SIGNAL STILL
4	73914	150.36	F	220	2014-03-07	2014-03-12	2014-03-22	10		MAMMALIAN	PUFF BALL OF FEATHERS
1	73915	150.487	F	194	2014-03-08	2014-03-11	2014-03-16	5		MAMMALIAN	BITE MARKS
2	73916	150.442	M	205	2014-03-07	2014-03-11	2014-03-15	4		MAMMALIAN	PUFF BALL OF FEATHERS
6	73917	150.433	M	194	2014-03-07	2014-03-13	2014-03-21	8		MAMMALIAN	BURIED, COLLAR RECOVERED
6	73918	150.28	M	NA	2014-03-07	2014-03-13	2014-03-21	8		MAMMALIAN	PUFF BALL OF FEATHERS WITH BITEMARKS
2	73919	150.46	F	187	2014-03-07	2014-03-11	2014-03-15	4		MAMMALIAN	PUFF BALL OF FEATHERS
6	73920	150.424	M	NA	2014-03-07	2014-03-13	2014-03-29	16		MAMMALIAN	PUFF BALL OF FEATHERS
1	73921	150.082	M	NA	2014-03-07	2014-03-11	2014-03-16	5		MAMMALIAN	BURIED, BOBCAT LIKELY
3	73922	150.036	M	NA	2014-03-07	2014-03-12	2014-03-26	14		MAMMALIAN	MORT, PUFF BALL OF FEATHERS, BITE MARKS ON TRANSMITTER, ALIVE SIGNAL STILL ON
6	73923	150.091	M	200	2014-03-07	2014-03-13	2014-03-21	8		MAMMALIAN	NEAR BURIED BIRD, FEATHER PRESENT
1	73924	150.163	M	208	2014-03-07	2014-03-11	2013-03-14	3		MAMMALIAN	BURIED, BOBCAT LIKELY
5	73925	150.046	M	208	2014-03-07	2014-03-13	2014-04-02	20		MAMMAL	MORT SIGNAL NOT TRIGGERED YET, PUFF BALL OF FEATHERS, FECES OR VOMIT WAD WITH BEETLES PRESENT
2	73926	150.181	F	NA	2014-03-07	2014-03-11	2014-03-15	4		MAMMALIAN	PUFF BALL OF FEATHERS
4	73927	150.234	M	178	2014-03-07	2014-03-12	2014-03-22	10		MAMMALIAN	PUFF BALL OF FEATHERS
4	73928	150.127	F	208	2014-03-08	2014-03-12	2014-04-01	20		MAMMALIAN	PUFF BALL OF FEATHERS
4	73929	150.018	M	NA	2014-03-08	2014-03-12	2014-03-22	10		MAMMALIAN	MAYBE BITE MARKS, PUFF BALL OF FEATHERS
6	73930	150.011	M	220	2014-03-08	2014-03-13	2014-03-21	8		MAMMALIAN	BURIED HOLE NEXT TO TRANSMITTER W/FEATHERS IN HOLE
3	73931	150.028	M	NA	2014-03-08	2014-03-12	2014-03-24	12		MAMMALIAN	PUFF BALL OF FEATHERS NEXT TO DEN, HEARD KILLING SOUND THE DAY BEFORE ABOUT THE SAME TIME
5	73932	150.199	M	194	2014-03-08	2014-03-13	2014-03-31	18		UNKNOWN	UNKNOWN
4	73933	150.153	F	NA	2014-03-08	2014-03-12	2014-03-22	10		MAMMALIAN	PUFF BALL OF FEATHERS, WINGS PRESENT
4	73934	150.054	M	213	2014-03-08	2014-03-12	2014-03-14	2		MAMMALIAN	PUFF BALL OF FEATHERS
6	73935	150.136	F	186	2014-03-08	2014-03-13	2014-03-18	5		MAMMALIAN	MORT, COLLAR RECOVERED, BITEMARKS
1	73936	150.243	F	NA	2014-03-08	2014-03-11	2014-03-16	5		MAMMALIAN	MASS KILLING IN THICKET, LOOSE DIRT, BITE MARKS, LIKELY MAMMAL
3	73937	150.145	F	200	2014-03-08	2014-03-12	2014-03-26	14		MAMMALIAN	PUFF BALL OF FEATHERS NEAR DEN, COLLAR RECOVERED ON 3/29/2014, 3/27/2014 MARKS TIME OF MORT SIGNAL
2	73938	150.117	M	NA	2014-03-08	2014-03-11	2014-03-19	8		BURNED	ROASTED IN BURN
7	73939	150.46	M	NA	2014-03-25	2014-03-25	2014-04-06	12		AVIAN	NO MORT SIGNAL, LIVE SIGNAL, BACK BONES (2) PRESENT WITH MEAT ON LIGHTLY
2	73940	150.074	F	NA	2014-03-08	2014-03-11	2014-03-19	8		BURNED	ROASTED IN BURN
7	73941	150.136	M	196	2014-03-25	2014-03-25	2014-03-25	0		MAMMALIAN	MORT, PUFF BALL OF FEATHERS, RACCOON TRACKS PRESENT
7	73942	150.496	F	196	2014-03-25	2014-03-25	2014-03-28	3		MAMMALIAN	PUFF BALL OF FEATHERS
7	73943	150.371	F	204	2014-03-25	2014-03-25	2014-04-07	13		UNKNOWN	JUST COLLAR PRESENT
7	73944	150.36	F	NA	2014-03-25	2014-03-25	2014-04-03	9		MAMMALIAN	MORT SIGNAL TRIGGERED WHILE LISTENING, PUFF BALL OF FEATHERS IN REGENERATION ARE
7	73945	150.054	M	NA	2014-03-25	2014-03-25	2014-03-28	3		MAMMALIAN	COLLAR RECOVERED, UNDER THICK BLACKBERRY/BRIAR PATCH IN REGEN AREA NEAR SMALL DRAINAGE, HAD TO USE MACHETTE WITH WATER BOOTS TO RETRIEVE,
8	73946	150.011	F	191	2014-03-25	2014-03-25	2014-03-29	4		MAMMALIAN	MORT SIGNAL, SMALL MORT PUFF BALL OF FEATHERS IN REGENERATION >800 METERS AWAY
8	73947	150.234	F	NA	2014-03-25	2014-03-25	2014-03-27	2		MAMMALIAN	MORT, PUFF BALL OF FEATHERS, POSSIBLE BITE MARKS, CHECK OLD USER
8	73948	150.315	F	202	2014-03-25	2014-03-25	2014-03-27	2		MAMMALIAN	NEAR 73947 MORT, WITHIN 15 FT, MORT, PUFF BALL OF FEATHERS
8	73949	150.28	M	204	2014-03-25	2014-03-25	2014-03-27	2		MAMMALIAN	BURIED, BOBCAT?
8	73950	150.414	M	NA	2014-03-25	2014-03-25	2014-03-27	2		MAMMALIAN	MORT, PUFF BALL OF FEATHERS
8	73951	150.541	M	200	2014-03-25	2014-03-25	2014-03-27	2		MAMMALIAN	MORT, PUFF BALL OF FEATHERS
9	73952	150.334	F	247	2014-04-01	2014-04-01	2014-04-13	12		AVIAN OR MAMMALIAN	WING FEATHERS WITH FATTY GOBS STILL ATTACHED
9	73953	150.28	F	210	2014-04-01	2014-04-01	2014-04-09	8		MAMMALIAN	LIVE SIGNAL, TWO PUFFS OF FEATHERS OUTIDE REGENERATION AREA IN BLACKBERRY PATCH
9	73954	150.298	F	220	2014-04-01	2014-04-01	2014-04-15	14		AVIAN	SCATTERED PUFF BALL OF FEATHERS IN SINGLE ROWS/TREES NEXT TO NORTH ROAD - HAD BEEN THERE AWHILE
9	73955	150.011	F	234	2014-04-01	2014-04-01	2014-04-03	2		MAMMALIAN	PUFF BALL OF FEATHERS
9	73956	150.496	F	NA	2014-04-01	2014-04-01	2014-04-23	22		MAMMALIAN	PUFF BALL OF FEATHERS, BAND PRESENT, BITE MARKS, LIVE SIGNAL STILL ACTIVE
9	73957	150.414	M	205	2014-04-01	2014-04-01	2014-04-03	2		MAMMALIAN	BURIED IN REGENERATION AREA
9	73958	150.523	M	NA	2014-04-01	2014-04-01	2014-04-06	5		MAMMALIAN	PUFF BALL OF FEATHERS, WET, ON ROTTED STUMP IN REGENERATION AREA
9	73959	150.406	F	NA	2014-04-01	2014-04-01	2014-04-03	2		MAMMALIAN	PUFF BALL OF FEATHERS
9	73960	150.028	F	NA	2014-04-01	2014-04-01	2014-04-09	8		MAMMALIAN	LIVE SIGNAL, TWO PUFFS OF FEATHERS OUTIDE REGENERATION AREA IN BLACKBERRY PATCH
							Average	8.28333
							Max	22
							Min	0

## Sheet: GROUP 1
ALIVE LOCATIONS										MORTALITY LOCATIONS AND DATE OF DEATH
DATE	TIME	OBS.	XCORD	YCORD	BEARING	DISTANCE	DESCRIPTION			BAND	FREQUENCY	DATE	TIME	OBS.	XCORD	YCORD	BEARING	DISTANCE	DESCRIPTION	D.O.D	CAUSE	GENERAL
2014-03-11	11:40:00	JWD	574218	3666939	X	X	RELEASED LOCATION			73924	150.163	2014-03-15	09:04:00	JWD	574155	3666904	X	X	BURRIED, BOBCAT LIKELY, COLLAR RECOVERED	2014-03-14	Bobcat, Fox	Mammalian
2014-03-12	11:40:00	JWD	574253	3666896	165	5	COVEY			73921	150.082	2014-03-17	13:47:00	JWD	574205	3666892	X	X	BOBCAT BURIED, COLLAR RECOVERED	2014-03-16	Bobcat, Fox	Mammalian
2014-03-13	16:04:00	JWD	574234	3666906	65	10	COVEY			73908	150.315	2014-03-17	13:47:00	JWD	574182	3666842	X	X	WAS LIKELY BURIED THEN EATEN, MAMMAL, BOBCAT SCAT PRESENT?	2014-03-16	Bobcat, Fox	Mammalian
2014-03-14	11:03:00	JWD	574274	3666945	X	X	VISUAL - BIRDS WALKING, ONE DOWN HOLE			73907	150.389	2014-03-17	13:47:00	JWD	574196	3666946	X	X	MASS KILLING IN THICKET, LOOSE DIRT	2014-03-16	Bobcat, Fox, Raccoon	Mammalian
2014-03-15	08:36:00	JWD	574195	3666954	331	15	IN THICK CLUMP			73936	150.243	2014-03-17	13:47:00	JWD	574196	3666946	X	X	MASS KILLING IN THICKET, LOOSE DIRT	2014-03-16	Bobcat, Fox, Raccoon	Mammalian
										73915	150.487	2014-03-17	13:47:00	JWD	574224	3666946	X	X	BITE MARKS	2014-03-16	Bobcat, Fox, Raccoon	Mammalian
ALL COLLARS RECOVERED
1:47 PM IS EARLIEST TIME FOR MORT SIGNALS OF ALL BIRDS ON 3/17/2014 - 14 HR MORT SIGNAL = D.O.D. = 3/16/2014
LIKELY A MIX OF BOBCAT AND RACCOON
						3

## Sheet: GROUP 2
ALIVE LOCATIONS										MORTALITY LOCATIONS AND DATE OF DEATH
DATE	TIME	OBS.	XCORD	YCORD	BEARING	DISTANCE	DESCRIPTION			BAND	FREQUENCY	DATE	TIME	OBS.	XCORD	YCORD	BEARING	DISTANCE	DESCRIPTION	D.O.D	CAUSE	GENERAL	CENSORED
2014-03-11	11:10:00	JWD	575995	3667037	X	X	RELEASE LOCATION			73902	150.414	2014-03-13	14:15:00	JWD	575916	3667109	X	X	COLLAR FOUND INTACT, COLLAR RECOVERED, NO SIGN PRESENT	2014-03-12	UNKNOWN	UNKNOWN
2014-03-12	13:43:00	JWD	575969	3666977	X	X	ACTUAL LOCATION			73901	150.496	2014-03-15	14:19:00	JWD	575971	3666983	X	X	BROKEN COLLAR, UNK - FOUND ALIVE LATER W/O COLLAR	2014-03-14			YES
2014-03-13	13:56:00	JWD	575959	3667061	X	X	FLUSH			73916	150.442	2014-03-16	17:55:00	JWD	576030	3667075	X	X	PUFF BALL OF FEATHERS	2014-03-15		MAMMALIAN
2014-03-14	13:14:00	JWD	575954	3666966	x	x	LOAFING			73919	150.46	2014-03-16	18:06:00	JWD	576010	3667084	X	X	PUFF BALL OF FEATHERS	2014-03-15		MAMMALIAN
2014-03-15	14:00:00	JWD	575985	3667106	X	X	ALL BUT ONE FLUSHED, LOOKED LIKE WILD BIRDS FLYING AWAY, ≥ 6 WILD BIRDS			73911	150.371	2014-03-16	17:20:00	JWD	575892	3666992	X	X	NO SIGN, JUST COLLAR PRESENT	2014-03-15		UNKNOWN
2014-03-15	14:04:00	JWD	575963	3667045	X	X	2ND COVEY FLUSH, FROM ABOVE LIKELY AROUND 8 BIRDS TOTAL			73926	150.181	2014-03-16	18:15:00	JWD	575905	3667122	X	X	PUFF BALL OF FEATHERS	2014-03-15		MAMMALIAN
2014-03-16	18:13:00	JWD	575964	3666997	X	X	73939, 73940, AND POSSIBLY 73901 FROM BROKEN COLLAR			73940	150.074	2014-03-20	16:57:00	JWD	576011	3667094	X	X	ROASTED IN BURN	2014-03-19		BURNED
2014-03-17	15:25:00	JWD	575956	3667067	X	X	FLUSHED WILD BIRDS IN SPOT WHERE MARKED BIRDS WERE			73939	150.117	2014-03-20	16:57:00	JWD	576022	3667066	X	X	ROASTED IN BURN	2014-03-19		BURNED
2014-03-18	08:54:00	JWD	576030	3667021	X	X	POSSIBLY 73901 WITH 73939, 73940, SAW THREE BIRDS WALKING AND SEX MATCHED 73901
2014-03-19	07:38:00	JWD	575964	3667135	X	X	WILD BIRDS FLUSHED WHILE TRACKING MARKED BIRDS, SAW 73939, 73940 FLUSH AFTER WILD BIRD FLUSH
BURN ON 3/19/2014, TWO AND POSSIBLY A THIRD PEN-REARED BIRD FOUND NEXT DAY CHARRED IN BURNED AREA
CHECK DATES AND MORTALITY TRIGGER TIMES FOR DOD

## Sheet: GROUP 3
ALIVE LOCATIONS										MORTALITY LOCATIONS AND DATE OF DEATH
DATE	TIME	OBS.	XCORD	YCORD	BEARING	DISTANCE	DESCRIPTION			BAND	FREQUENCY	DATE	TIME	OBS.	XCORD	YCORD	BEARING	DISTANCE	DESCRIPTION	D.O.D	CAUSE	GENERAL	CENSORED
2014-03-12	08:50:00	JWD	575910	3663946	X	X	RELEASED LOCATION			73905	150.298	2014-03-23	16:56:00	JWD	575818	3663972	X	X	PUFF BALL OF FEATHERS	2014-03-22		MAMMALIAN
2014-03-13	12:02:00	JWD	575886	3663928	142	5	COVEY, VISUAL			73931	150.328	2014-03-24	16:44:00	JWD	575826	3664019	X	X	PUFF BALL OF FEATHERS NEXT TO DEN, HEARD KILLING SOUND THE DAY BEFORE ABOUT THE SAME TIME	2014-03-24		MAMMALIAN
2014-03-14	15:10:00	JWD	575917	3663966	X	X	VISUAL ON 4/6, LOAFING			73922	150.036	2014-03-27	13:40:00	JWD	575766	3664073	X	X	MORT, PUFF BALL OF FEATHERS, BITE MARKS ON TRANSMITTER, ALIVE SIGNAL STILL ON	2014-03-26		MAMMALIAN
2014-03-15	13:24:00	JWD	575937	3663962	10	5	W/COVEY			73913	150.523	2014-03-27	13:56:00	JWD	575792	3664010	X	X	PUFF BALL OF FEATHERS, MORT, ALIVE SIGNAL STILL	2014-03-26		MAMMALIAN
2014-03-16	DID NOT SCAN FOR BIRDS THIS DAY									73937	150.145	2014-03-27	13:19:00	JWD	575791	3664017	X	X	PUFF BALL OF FEATHERS NEAR DEN, COLLAR RECOVERED ON 3/29/2014, 3/27/2014 MARKS TIME OF MORT SIGNAL	2014-03-26		MAMMALIAN
2014-03-17	12:59:00	JWD	575899	3665952	X	X	VISUAL, ACTUAL LOCATION			73909	150.514	2014-03-29	11:54:00	JWD	575896	3663917	X	X	ALIVE SIGNAL NO VISUAL IN BRIARS, HIDING AND FALLEN TREE, ACTUAL DEAD BIRD LOCATION	2014-03-28		MAMMALIAN
2014-03-18	10:52:00	JWD	575907	3663967	X	X	ACTUAL LOCATION, W/COVEY
2014-03-19	11:59:00	JWD	575954	3663829	X	X	ACTUAL LOCATION, W/COVEY
2014-03-20	13:18:00	JWD	575856	3663937	X	X	ACTUAL LOCATION, W/COVEY
2014-03-21	17:58:00	JWD	575923	3663950	X	X	ACTUAL LOCATION, W/COVEY												ON 73909, LOCATION WAS NOT TRANSMITTER RECOVERED DAY BUT LAST SUPPOSED ALIVE DAY
2014-03-22	NO SCAN ON THIS DAY																		ON 3/29 I TRACKED THE BIRD THE MORTED LOCATION BUT SINCE IT HAD AN ALIVE SIGNAL THE I DID NOT RECOVER IT THINKING IT WAS STILL ALIVE, THE TRANSMITER WAS IN A THICK LOCATION UNDER A FALLEN TREE SUGGESTING SMALL MAMMALIAN PREDATION
2014-03-23	16:43:00	JWD	575927	3664029	X	X	SAW 4/5 BIRDS, STRONG SIGNAL TOWARDS GROUP, ALL TOGETHER												AFTER FURTHER ANAYSIS I AM CHANGING THE D.O.D. TO 3/28/2014 SINCE A SCAN WAS NOT CONDUCTED THAT DAY EVEN CONSIDERING A 14 HOUR MORTALITY TRIGGER
2014-03-25	16:27:00	JWD	576009	3663977	X	X	SAW 4/5BIRDS
2014-03-27	13:30:00	JWD	575928	3664035	X	X	VISUAL/ ACTUAL LOCATION ALIVE

## Sheet: GROUP 4
ALIVE LOCATIONS										MORTALITY LOCATIONS AND DATE OF DEATH
DATE	TIME	OBS.	XCORD	YCORD	BEARING	DISTANCE	DESCRIPTION			BAND	FREQUENCY	DATE	TIME	OBS.	XCORD	YCORD	BEARING	DISTANCE	DESCRIPTION	D.O.D	CAUSE	GENERAL	CENSORED
2014-03-12	09:20:00	JWD	576242	3661898	X	X	RELEASED LOCATION			73934	150.054	2014-03-15	12:32:00	JWD	576188	3661807	X	X	PUFF BALL OF FEATHERS	2014-03-14		MAMMALIAN
2014-03-13	12:29:00	JWD	576263	3661928	174	5	COVEY, LOAFING			73933	150.153	2014-03-22	17:40:00	JWD	576286	3661825	X	X	PUFF BALL OF FEATHERS, WINGS PRESENT	2014-03-22		MAMMALIAN
2014-03-14	15:45:00	JWD	576244	3661016	X	X	LOAFING			73927	150.234	2014-03-22	17:40:00	JWD	576264	3661919	X	X	PUFF BALL OF FEATHERS	2014-03-22		MAMMALIAN
2014-03-15	11:53:00	JWD	576195	3662040	128	5	COVEY, VISUAL, NO FLUSH			73914	150.36	2014-03-22	17:40:00	JWD	576311	3661810	X	X	PUFF BALL OF FEATHERS	2014-03-22		MAMMALIAN
2014-03-16	NO SCAN OR CHECK									73929	150.018	2014-03-22	17:40:00	JWD	576130	3661864	X	X	MAYBE BITE MARKS, PUFF BALL OF FEATHERS	2014-03-22		MAMMALIAN
2014-03-17	12:04:00	JWD	576243	3661912	332	5	W/COVEY			73928	150.127	2014-04-02	15:35:00	JWD	576248	3661903	X	X	PUFF BALL OF FEATHERS	2014-04-01		MAMMALIAN
2014-03-18	15:12:00	JWD	576389	3661917	X	X	ACTUAL LOCATION, W/COVEY
2014-03-18	15:12:00	ALL ALIVE SIGNAL, NO LACTAION EXCEPT 73929
2014-03-19	16:53:00	JWD	576240	3661920	X	X	ACTUAL LOCATION, W/COVEY							SINCE THE MORT SIGNASL HAD NOT GONE OFF ON THE TWO BIRDS IN THE MASS KILLING AND ALL THE SIGNS OF PREDATOR APPEARED
2014-03-20	16:11:00	JWD	576279	3661912	X	X	ACTUAL LOCATION, W/COVEY							TO BE THE SAME I PUT THE D.O.D. ON 3/22/2014
2014-03-21	NO LOCATION CHECK
2014-03-22	17:30:00	JWD	ALL DEAD, TWO NON-MORTALITY SIGNALS STILL (ALIVE SIGNALS BUT DEAD BIRDS
2014-03-24	13:37:00	JWD	576252	3661921	X	X	ACTUAL LOCATION, W/COVEY
2014-03-26	10:47:00	JWD	576270	3661923	X	X	VISUAL/ACTUAL LOCATION
2014-03-28	19:00:00	JWD	576242	3661902	X	X	VISUAL/ACTUAL LOCATION
2014-03-29	13:16:00	JWD	576234	3661905	X	X	VISUAL/ACTUAL LOCATION
2014-03-31	13:22:00	JWD	576295	3662027	X	X	VISUAL/ACTUAL LOCATION
2014-03-24	13:37:00	JWD	576252	3661921	X	X	ACTUAL LOCATION, LAST BIRD, 73928
2014-03-26	10:47:00	JWD	576270	3661923	X	X	VISUAL/ACTUAL LOCATION
2014-03-28	19:00:00	JWD	576242	3661902	X	X	VISUAL/ACTUAL LOCATION
2014-03-29	13:16:00	JWD	576234	3661905	X	X	VISUAL/ACTUAL LOCATION
2014-03-31	13:22:00	JWD	576295	3662027	X	X	VISUAL/ACTUAL LOCATION

## Sheet: GROUP 5
ALIVE LOCATIONS										MORTALITY LOCATIONS AND DATE OF DEATH
DATE	TIME	OBS.	XCORD	YCORD	BEARING	DISTANCE	DESCRIPTION			BAND	FREQUENCY	DATE	TIME	OBS.	XCORD	YCORD	BEARING	DISTANCE	DESCRIPTION	D.O.D	CAUSE	GENERAL	CENSORED
2014-03-13	10:49:00	JWD	576660	3665416	X	X	RELEASE LOCATION			73903	150.325	2014-03-25	15:44:00	JWD	576532	3665485	X	X	BUSTED COLLAR, MORT SIGNAL	2014-03-24		UNKNOWN	YES
2014-03-14	14:24:00	JWD	576657	3665415	X	X	LOAFING, ACTUAL LOCATION			73906	150.334	2014-03-25	11:04:00	JWD	576593	3665425	X	X	2 FEATHERS ONLY, MAMMALIAN?	2014-03-28		MAMMALIAN
2014-03-15	13:39:00	JWD	576657	3665415	X	X	SAME LOCATION			73910	150.406	2014-03-31	12:31:00	JWD	576470	3665612	X	X	PUFF BALL OF FEATHERS, SMALL MAMMAL REST STOP, TREES BENT OVER, SCATTERED PUFF BALL OF FEATHERS	2014-03-30		MAMMALIAN OR AVIAN
2014-03-17	13:24:00	JWD	576672	3665402	X	X	ACTUAL LOCATION, VISUAL			73932	150.199	2014-04-01	17:23:00	JWD	576847	3665290	X	X	UNKNOWN	2014-03-31		UNKNOWN
2014-03-18	10:07:00	JWD	576655	3665394	X	X	ACTUAL LOCATION, VISUAL			73912	150.477	2014-04-03	08:24:00	JWD	576640	3665517	X	X	MORT SIGNAL NOT TRIGGERED YET, BODY W/GASH IN BACK - ANTS PRESENT, AVIAN?	2014-04-02		AVIAN OR MAMMALIAN
2014-03-19	19:03:00	JWD	576683	3665380	X	X	ACTUAL LOCATION, VISUAL			73926	150.046	2014-04-03	08:40:00	JWD	576597	3665490	X	X	MORT SIGNAL NOT TRIGGERED YET, PUFF BALL OF FEATHERS, FECES OR VOMIT WAD WITH BEETLES PRESENT	2014-04-02		MAMMALIAN
2014-03-20	11:57:00	JWD	576680	3665395	X	X	ACTUAL LOCATION, VISUAL
2014-03-21	17:35:00	JWD	576688	3665409	X	X	ACTUAL LOCATION, VISUAL
2014-03-23	16:26:00	JWD	576455	3665290	X	X	ACTUAL LOCATION, VISUAL
2014-03-25	15:58:00	JWD	576730	3665189	X	X	W/COVEY 5/6
2014-03-27	12:40:00	JWD	576648	3665251	X	X	ALL SIX ALIVE
2014-03-29	10:49:00	JWD	576625	3665496	X	X	ACTUAL LOCATION, VISUAL, W/COVEY
2014-04-01	16:24:00	JWD	576512	3665474	X	X	ACTUAL LOCATION, 477, 046, 325?

## Sheet: GROUP 6
ALIVE LOCATIONS										MORTALITY LOCATIONS AND DATE OF DEATH
DATE	TIME	OBS.	XCORD	YCORD	BEARING	DISTANCE	DESCRIPTION			BAND	FREQUENCY	DATE	TIME	OBS.	XCORD	YCORD	BEARING	DISTANCE	DESCRIPTION	D.O.D	CAUSE	GENERAL	CENSORED
2014-03-13	11:20:00	JWD	575742	3664559	X	X	RELEASE LOCATION			73935	150.136	2014-03-19	18:40:00	JWD	575677	3664580	X	X	MORT, COLLAR RECOVERED, BITEMARKS	2014-03-18		MAMMALIAN
2014-03-14	14:47:00	JWD	575758	3664538	X	X	LOAFING, ACTUAL LOCATION			73917	150.433	2014-03-22	16:40:00	JWD	575756	3664493	X	X	BURIED, COLLAR RECOVERED	2014-03-21		MAMMALIAN
2014-03-15	13:03:00	JWD	575702	3664531	X	X	COVEY VISUAL NO FLUSH			73918	150.28	2014-03-22	16:40:00	JWD	575600	3664518	X	X	PUFF BALL OF FEATHERS WITH BITEMARKS	2014-03-21		MAMMALIAN
2014-03-17	12:37:00	JWD	575753	3664550	253	5				73904	150.541	2014-03-22	16:40:00	JWD	575709	3664610	X	X	PUFF BALL OF FEATHERS	2014-03-21		MAMMALIAN
2014-03-18	10:32:00	JWD	575743	3664539	X	X	ACTUAL LOCATION			73923	150.091	2014-03-22	16:40:00	JWD	575738	3664503	X	X	NEAR BURIED BIRD, FEATHER PRESENT	2014-03-21		MAMMALIAN
2014-03-19	18:33:00	JWD	575738	3664544	X	X	ACTUAL LOCATION, W/COVEY			73930	150.011	2014-03-22	16:40:00	JWD	575835	3664588	X	X	BURIED HOLE NEXT TO TRANSMITTER W/FEATHERS IN HOLE	2014-03-21		MAMMALIAN
2014-03-20	12:24:00	JWD	575758	3664546	X	X	ACTUAL LOCATION, W/COVEY			73920	150.424	2014-03-30	12:00:00	JWD	575766	3664573	X	X	PUFF BALL OF FEATHERS	2014-03-29		MAMMALIAN
2014-03-22	16:49:00	JWD	575744	3664560	115	5	LAST MALE BIRD
2014-03-24	12:00:00	JWD	575750	3664564	X	X	ACTUAL LOCATION
2014-03-26	15:32:00	JWD	575763	3664562	X	X	VISUAL
2014-03-28	12:32:00	JWD	575738	3664582	X	X	VISUAL

## Sheet: GROUP 7
ALIVE LOCATIONS										MORTALITY LOCATIONS AND DATE OF DEATH
DATE	TIME	OBS.	XCORD	YCORD	BEARING	DISTANCE	DESCRIPTION			BAND	FREQUENCY	DATE	TIME	OBS.	XCORD	YCORD	BEARING	DISTANCE	DESCRIPTION	D.O.D	CAUSE	GENERAL	CENSORED
2014-03-25	14:50:00	JWD	575232	3664242	X	X	RELEASE LOCATION			73941	150.136	2014-03-26	11:19:00	JWD	575258	3664450	X	X	MORT, PUFF BALL OF FEATHERS, RACCOON TRACKS PRESENT, BITE MARKS	2014-03-25		MAMMALIAN
2014-03-26	11:19:00	JWD	575205	3664221	X	X	ACTUAL LOCATION, W/COVEY			73956	150.496	2014-03-30	14:49:00	JWD	575215	3664214	X	X	PUFF BALL OF FEATHERS	2014-03-28		MAMMALIAN
2014-03-27	17:31:00	JWD	ALIVE SCAN, ALL ALIVE - ALIVE							73944	150.36	2014-04-04	18:44:00	JWD	575051	3664176	X	X	MORT SIGNAL TRIGGERED WHILE LISTENING, PUFF BALL OF FEATHERS IN REGENERATION ARE	2014-04-03		MAMMALIAN
2014-03-28	12:11:00	JWD	575208	3664220	X	X	ALL ALIVE - 150.136			73939	150.46	2014-04-07	09:16:00	JWD	575158	3664281	X	X	NO MORT SIGNAL, LIVE SIGNAL, BACK BONES (2) PRESENT WITH MEAT ON LIGHTLY	2014-04-06		AVIAN
2014-03-29	17:59:00	JWD	575206	3664208	X	X	ACTUAL LOCATION			73945	150.054	2014-03-29	17:59:00	JWD	575163	3664197	X	X	COLLAR RECOVERED, UNDER THICK BLACKBERRY/BRIAR PATCH IN REGEN AREA NEAR SMALL DRAINAGE, HAD TO USE MACHETTE WITH WATER BOOTS TO RETRIEVE,	2014-03-28		MAMMALIAN
2014-03-30	14:14:00	JWD	575197	3664233	X	X	460, 371, 360, ALIVE TOGETHER, VISUAL			73943	150.371	2014-04-08	11:03:00	JWD	575224	3664194	X	X	JUST COLLAR PRESENT	2014-04-07		UNKNOWN
2014-03-31	17:10:00	JWD	575204	3664242	X	X	ALIVE TOGETHER, VISUAL
2014-04-01	14:00:00	JWD	575211	3664255	X	X	ACTUAL LOCATION, VISUAL 3 BIRDS
2014-04-03	09:07:00	JWD	575213	3664220	X	X	470, 370, COPPERHEAD ABOUT 10 FT AWAY
2014-04-04	18:23:00	JWD	575248	3664253	X	X	ONLY 470, 370
2014-04-05	14:00:00	JWD	575236	3664284	X	X	FLUSHED INTENTIONALLY, FLEW ONLY ABOUT 15 M
															150.054 COLLAR RECOVERED ON 4/10/2014 IN THICK MATTED REGEN AREA. NEEDED MACHETTE AND RUBBER BOOTS

## Sheet: GROUP 8
ALIVE LOCATIONS										MORTALITY LOCATIONS AND DATE OF DEATH
DATE	TIME	OBS.	XCORD	YCORD	BEARING	DISTANCE	DESCRIPTION			BAND	FREQUENCY	DATE	TIME	OBS.	XCORD	YCORD	BEARING	DISTANCE	DESCRIPTION	D.O.D	CAUSE	GENERAL	CENSORED
2014-03-25	14:25:00	JWD	576659	3664648	X	X	RELEASE LOCATION			73947	150.234	2014-03-28	09:53:00	JWD	576485	3664729	X	X	MORT, PUFF BALL OF FEATHERS, POSSIBLE BITE MARKS, CHECK OLD USER	2014-03-27		MAMMALIAN
2014-03-26	17:51:00	JWD	576432	3664956	X	X	VISUAL, ACTUAL LOCATION, ALL BIRDS			73948	150.315	2014-03-29	10:53:00	JWD	576485	3664729	X	X	NEAR 73947 MORT, WITHIN 15 FT, MORT, PUFF BALL OF FEATHERS	2014-03-27		MAMMALIAN
2014-03-27	17:24:00	JWD	LIVE SCAN ONLY, ALL ALIVE							73949	150.28	2014-03-30	11:53:00	JWD	576532	3664790	X	X	BURIED, BOBCAT?	2014-03-27		MAMMALIAN
2014-03-28	11:06:00	JWD	576468	3664744	X	X	ACTUAL LOCATION, UNDER LOG ALIVE, COTTONMOUTH PRESENT IN THE MIDDLE OF KILL SITE, NEAR DEN			73950	150.414	2014-03-31	12:53:00	JWD	576469	3664744	X	X	MORT, PUFF BALL OF FEATHERS	2014-03-27		MAMMALIAN
2014-03-29	18:30:00	JWD	SCANN FOR 150.011, NO SIGNAL							73951	150.541	2014-04-01	13:53:00	JWD	576331	3664697	X	X	MORT, PUFF BALL OF FEATHERS	2014-03-27		MAMMALIAN
										73946	150.011	2014-03-30	12:38:00	JWD	575823	3664825	X	X	MORT SIGNAL, SMALL MORT PUFF BALL OF FEATHERS IN REGENERATION >800 METERS AWAY	2014-03-29		MAMMALIAN
														ALL BIRDS WERE FOUND DEAD

## Sheet: GROUP 9
ALIVE LOCATIONS										MORTALITY LOCATIONS AND DATE OF DEATH
DATE	TIME	OBS.	XCORD	YCORD	BEARING	DISTANCE	DESCRIPTION			BAND	FREQUENCY	DATE	TIME	OBS.	XCORD	YCORD	BEARING	DISTANCE	DESCRIPTION	D.O.D	CAUSE	GENERAL	CENSORED
2014-04-01	13:40:00	JWD	575428	3662820	X	X	RELEASE LOCATION			73958	150.028	2014-04-03	11:21:00	JWD	575508	3662837	X	X	HEAD PRESENT, PUFF BALL OF FEATHERS	2014-04-02		MAMMALIAN
2014-04-02	14:47:00	JWD	575453	3662824	351	X	BEARING	IN THICK REGENERATION AREA, WYATT WAS WITH AND GOT POKED IN THE EYE		73959	150.406	2014-04-03	13:35:00	JWD	575474	3662974	X	X	PUFF BALL OF FEATHERS	2014-04-03		MAMMALIAN
2014-04-02	14:45:00	JWD	575494	3662836	347	X	BEARING			73957	150.414	2014-04-03	13:54:00	JWD	575484	3662990	X	X	BURIED IN REGENERATION AREA	2014-04-03		MAMMALIAN
2014-04-02	14:36:00	JWD	575407	3662891	64	X	BEARING			73955	150.011	2014-04-03	13:04:00	JWD	575384	3662971	X	X	PUFF BALL OF FEATHERS	2014-04-03		MAMMALIAN
2014-04-03	10:57:00	JWD	575479	3662910	X	X	5 COUNT, 73952, 73953, 73954, 73955, 73960			73960	150.523	2014-04-07	12:39:00	JWD	575420	3662863	X	X	PUFF BALL OF FEATHERS, WET, ON ROTTED STUMP IN REGENERATION AREA	2014-04-06		MAMMALIAN
2014-04-04	17:55:00	JWD	575489	3662903	X	X	5 COUNT			73953	150.28	2014-04-09	16:14:00	JWD	575399	3662848	X	X	LIVE SIGNAL, TWO PUFFS OF FEATHERS OUTIDE REGENERATION AREA IN BLACKBERRY PATCH	2014-04-09		MAMMALIAN
2014-04-05	16:46:00	JWD	575379	3662990	X	X	FEEDING			73952	150.334	2014-04-14	17:24:00	JWD	575537	3662823	X	X	WING FEATHERS WITH FATTY GOBS STILL ATTACHED	2014-04-13		AVIAN OR MAMMALIAN
2014-04-07	12:33:00	JWD	575420	3662854	X	X	LOAFING			73954	150.298	2014-04-16	10:38:00	JWD	575254	3662401	X	X	SCATTERED PUFF BALL OF FEATHERS IN SINGLE ROWS/TREES NEXT TO NORTH ROAD - HAD BEEN THERE AWHILE	2014-04-15		AVIAN
2014-04-08	10:46:00	JWD	575411	3662832	53	5				73956	150.496	2014-04-24	10:39:00	JWD	575539	3663180	X	X	PUFF BALL OF FEATHERS, BAND PRESENT, BITE MARKS, LIVE SIGNAL STILL ACTIVE	2014-04-23		MAMMALIAN
2014-04-09	16:35:00	JWD	575447	3662955	X	X	ACTUAL LOCATION, 296, 334, 498
2014-04-10	13:12:00	JWD	575463	3662802	306	5	OUTSIDE REGENERATION AREA
2014-04-11	10:56:00	JWD	575411	3662788	X	X	FEEDING, 3 BIRDS, 496, 298, 334
2014-04-14	19:29:00	JWD	574260	3666683	36	15	298 AND 496
2014-04-15	13:05:00	JWD	575197	3662430			PLUM CREEK BEYOND THE GATE, NO BEARING WHOOPS, BOTH BIRDS HERE
2014-04-15	16:16:00	JWD	575235	3662614	X	X	FLUSHED 150.298 (73954) IN ROAD DITCH, 73956 NEAR ON PRIVATE
2014-04-16	10:38:00	JWD	575231	3662622	264	10
2014-04-22	11:06:00	JWD	575496	3663243	X	X	IN REGENERATION AREA, SIGNAL INDICATED ON PRIVATE PROPERTY TILL AFTER TURKEY QUOTA HUNT
2014-04-23	10:56:00	JWD	575562	3663190	X	X	VISUAL, WALKED AWAY

[truncated: 1 more sheets: Sheet1]
